# Supplementary material for: Development of a Nutrient Profiling Model for Processed Foods in Japan
Source: Nutrients. 2024 Sep 7;16(17):3026. doi: 10.3390/nu16173026 (PMC11397564; doi:10.3390/nu16173026)
Supplement: Supplementary file 1 [file nutrients-16-03026-s001.zip]

Archive with 1 entries (1 files):
- SupplementaryFile.xlsx
