# Supplementary material for: Development of a Nutrient Profiling Model for Processed Foods in Japan
Source: Nutrients. 2024 Sep 7;16(17):3026. doi: 10.3390/nu16173026 (PMC11397564; doi:10.3390/nu16173026)
Supplement: Supplementary file 1 [file nutrients-16-03026-s001.zip › SupplementaryFile.xlsx]

## Sheet: Table S1
Table S1. Food composition data for 668 processed foods in Japan used in this study and their evaluation based on the HSR system and on the NPM-PFJ (1.0)
							Food composition data																					Evaluation of the nutrient profiles based on the HSR system (version 8)											Evaluation of the nutrient profiles based on the NPM-PFJ (1.0)
ID	Item No. a)	Category b)	Subcategory b)	Food name	Description c)		Energy, kcal/100 g d)	Protein, g/100 g e)	Fat, g/100 g f)	Saturated fat, g/100 g g)	Methods of imputation h)	Carbohydrate, g/100 g i)	Available carbohydrate, g/100 g j)	Total sugars, g/100 g k)	Methods of imputation h)	Dietary fiber, g/100 g l)	Methods of imputation h)	Sodium, mg/100 g m)	Glucose, g/100 g n)	Fructose, g/100 g n)	Galactose, g/100 g n)	Sucrose, g/100 g n)	Maltose, g/100 g n)	Lactose, g/100 g n)	Trehalose, g/100 g n)	Non-concentrated fvnl, % o)		Category p)	Energy	Saturated fat	Total sugars	Sodium	Baseline points	V points	P points	F points	Final score		Energy	Saturated fat	Total sugars	Sodium	Baseline points	V points	P points	F points	Final score	Cluster	Category q)
1	1085	01_Processed rice products	(a) Water ≥ 20 %	Cooked paddy rice, brown	"Meshi"		159.8	2.8	1	0.23		35.6	34.2	1.1		1.4		1	0.2	0.1	NA	0.8	0	0	0	0		2	1	0	0	0	1	0	1	1	-1		1	0	0	0	1	0	0	1	0	1	1
2	1088	01_Processed rice products	(a) Water ≥ 20 %	Cooked paddy rice, well-milled	"Meshi"		158.1	2.5	0.3	0.1		37.1	35.6	0.1		1.5		1	0.1	0	NA	0	0	0	0	0		2	1	0	0	0	1	0	1	1	-1		1	0	0	0	1	0	0	2	-1	1	1
3	1111	01_Processed rice products	(a) Water ≥ 20 %	Rice ball	"Onigiri"		170.3	2.7	0.3	0.1		39.4	39	0		0.4		200	0	0	NA	0	0	0	0	0		2	2	0	0	2	4	0	1	0	3		2	0	0	1	3	0	0	0	3	1	1
4	1112	01_Processed rice products	(a) Water ≥ 20 %	Baked rice ball	"Yaki-onigiri"		172.3	3.1	0.3	0.1		39.5	39.1	0		0.4		380	0	0	NA	0	0	0	0	0		2	2	0	0	4	6	0	1	0	5		2	0	0	3	5	0	1	0	4	1	1
5	1117	01_Processed rice products	(a) Water ≥ 20 %	Rice cake	"Mochi"		223.6	4	0.6	0.17		50.8	50.3	0		0.5		0	0	0	NA	0	0	0	0	0		2	2	0	0	0	2	0	2	0	0		2	0	0	0	2	0	1	0	1	1	1
6	1118	01_Processed rice products	(a) Water ≥ 20 %	Steamed rice with adzuki beans or cowpeas	"Sekihan"		187	4.3	0.6	0.14		41.9	40.3	0.2		1.6		0	0	NA	NA	0.2	0	0	0	0		2	2	0	0	0	2	0	2	1	-1		2	0	0	0	2	0	1	2	-1	1	1
7	1159	01_Processed rice products	(a) Water ≥ 20 %	Rice bread			244.9	3.4	3.1	0.43		51.3	50.4	4.3		0.9		340	1.1	1.4	NA	0.1	0	0	1.7	0		2	3	0	0	3	6	0	2	0	4		2	0	2	3	7	0	1	1	5	1	1
8	1160	01_Processed rice products	(a) Water ≥ 20 %	Rice noodle, raw			252.5	3.6	0.7	0.24		58.4	57.5	0.2		0.9		48	0.1	0	NA	0	0.1	0	0	0		2	3	0	0	0	3	0	2	0	1		3	0	0	0	3	0	1	1	1	1	1
9	1115	01_Processed rice products	(b) Water < 20 %	Dried rice noodles			360.2	7	1.6	0.51		79.9	79	0.4		0.9		2	0.2	0	NA	0.1	0.1	0	0	0		2	4	0	0	0	4	0	4	0	0		4	0	0	0	4	0	2	1	1	1	1
10	1110	01_Processed rice products	(b) Water < 20 %	Quick-cooking rice, regular, raw			369.8	6	1	0.31		84.8	83.6	0		1.2		5	0	0	0	0	0	0	0	0		2	4	0	0	0	4	0	3	1	0		4	0	0	0	4	0	2	1	1	1	1
11	1156	01_Processed rice products	(b) Water < 20 %	Quick-cooking rice, fortified product for school lunch, raw			369.8	6	1	0.31	1	84.8	83.6	0		1.2		5	0	0	0	0	0	0	0	0		2	4	0	0	0	4	0	3	1	0		4	0	0	0	4	0	2	1	1	1	1
12	1026	02_Processed wheat and other grain products	(a) Breads	Bread, white			249.7	8.9	4.1	1.5		46.4	42.2	5.3		4.2		470	1.5	2.2	NA	0	1.3	0.2	0.1	0		2	3	1	1	5	10	0	5	4	1		3	2	2	4	11	0	3	5	3	1	1
13	1028	02_Processed wheat and other grain products	(a) Breads	Bread, type rolls			260.6	8.5	3.8	1.64		49.1	47.1	3.4		2		520	0	0	0	2.2	0.1	1.1	0	0		2	3	1	0	5	9	0	5	2	2		3	2	1	5	11	0	3	2	6	1	1
14	1030	02_Processed wheat and other grain products	(a) Breads	Hardtack			386.6	9.5	4.4	1.7		78.8	75.7	3.9		3.1		490	0	0	0	3.2	0.1	0.5	0.1	0		2	4	1	0	5	10	0	5	3	2		4	2	1	4	11	0	3	4	4	1	1
15	1031	02_Processed wheat and other grain products	(a) Breads	French bread			273.9	9.4	1.3	0.29		57.5	54.8	1.8		2.7		620	0	NA	NA	0	1.8	NA	NA	0		2	3	0	0	6	9	0	5	2	2		3	0	0	6	9	0	3	3	3	1	1
16	1032	02_Processed wheat and other grain products	(a) Breads	Rye bread			253	8.4	2.2	0.9		52.7	47.1	NA		5.6		470	NA	NA	NA	NA	NA	NA	NA	0		2	3	0	NA	5	8	0	5	6	-3		3	1	NA	4	8	0	2	7	-1	2	1
17	1033	02_Processed wheat and other grain products	(a) Breads	Raisin bread			264.3	8.2	3.5	1.57		51.1	48.9	NA		2.2		400	NA	NA	NA	NA	NA	NA	NA	0		2	3	1	NA	4	8	0	5	2	1		3	2	NA	3	8	0	2	3	3	1	1
18	1034	02_Processed wheat and other grain products	(a) Breads	Soft rolls			311.8	10.1	9	4.02		48.6	46.6	6.6		2		490	1.8	2.7	NA	0.2	1.3	0.4	0.2	0		2	3	4	1	5	13	0	0	2	11		3	6	3	4	16	0	0	2	14	3	1
19	1035	02_Processed wheat and other grain products	(a) Breads	Croissants			444.8	7.9	26.8	12.16		43.9	42.1	NA		1.8		470	NA	NA	NA	NA	NA	NA	NA	0		2	5	11	NA	5	21	0	0	1	20		5	15	NA	4	24	0	0	2	22	3	1
20	1036	02_Processed wheat and other grain products	(a) Breads	English muffins			225.6	8.1	3.6	1.21		40.8	39.6	3		1.2		480	0.5	0.7	0	0	1.8	0	0	0		2	2	1	0	5	8	0	5	1	2		2	2	1	4	9	0	2	1	6	1	1
21	1037	02_Processed wheat and other grain products	(a) Breads	Nan			258.2	10.3	3.4	0.53		47.6	45.6	2.7		2		530	0.6	0.7	0	0	1.1	0.3	0	0		2	3	0	0	5	8	0	6	2	0		3	0	1	5	9	0	3	2	4	1	1
22	1148	02_Processed wheat and other grain products	(a) Breads	Bagel			269.8	9.6	2	0.71		54.6	52.1	5.1		2.5		460	0.8	1.2	NA	0.3	2.5	0	0.3	0		2	3	0	1	5	9	0	5	2	2		3	1	2	4	10	0	3	3	4	1	1
23	1038	02_Processed wheat and other grain products	(b) Noodles (uncooked/boiled), Water ≥ 20 %	Thick noodles, raw	"Udon"		249.8	6.1	0.6	0.14		56.8	53.2	2		3.6		1000	0.2	0.2	NA	0.2	1.4	0	0	0		2	3	0	0	11	14	0	0	3	11		3	0	0	9	12	0	2	5	5	1	1
24	1047	02_Processed wheat and other grain products	(b) Noodles (uncooked/boiled), Water ≥ 20 %	Chinese noodles, raw			257.2	8.6	1.2	0.28		55.7	50.3	1.3		5.4		410	0	0	NA	0.1	0.9	NA	0.3	0		2	3	0	0	4	7	0	5	5	-3		3	0	0	3	6	0	3	7	-4	2	1
25	1049	02_Processed wheat and other grain products	(b) Noodles (uncooked/boiled), Water ≥ 20 %	Chinese noodles, steamed			171.1	4.9	1.7	0.38		35.6	32.5	0.3		3.1		110	0	0	NA	0.1	0.2	0	0	0		2	2	0	0	1	3	0	3	3	-3		2	0	0	1	3	0	1	4	-2	1	1
26	1052	02_Processed wheat and other grain products	(b) Noodles (uncooked/boiled), Water ≥ 20 %	Okinawa noodles, raw			267.4	9.2	2	0.46		54.2	52.1	1.3		2.1		810	0	0	NA	0.1	0.9	NA	0.3	0		2	3	0	0	8	11	0	5	2	4		3	0	0	7	10	0	3	2	5	1	1
27	1150	02_Processed wheat and other grain products	(b) Noodles (uncooked/boiled), Water ≥ 20 %	Cold noodles, raw			250.1	3.9	0.7	0.18		57.6	56.5	1.7		1.1		530	0	0	NA	0.1	1.6	NA	0	0		2	3	0	0	5	8	0	2	1	5		3	0	0	5	8	0	1	1	6	1	1
28	1039	02_Processed wheat and other grain products	(b) Noodles (uncooked/boiled), Water ≥ 20 %	Thick noodles, boiled	"Udon"		97.8	2.6	0.4	0.09		21.6	20.3	0.3		1.3		120	0	0	NA	0	0.3	0	0	0		2	1	0	0	1	2	0	1	1	0		1	0	0	1	2	0	0	1	1	1	1
29	1042	02_Processed wheat and other grain products	(b) Noodles (uncooked/boiled), Water ≥ 20 %	Dried thick noodles, boiled	"Hoshi-udon"		118.7	3.1	0.5	0.11		25.8	25.1	0.1		0.7		210	0	0	NA	0.1	0	0	0	0		2	1	0	0	2	3	0	1	0	2		1	0	0	2	3	0	1	0	2	1	1
30	1044	02_Processed wheat and other grain products	(b) Noodles (uncooked/boiled), Water ≥ 20 %	Thin noodles, boiled	"Somen and hiyamugi"		119	3.5	0.4	0.09		25.8	24.9	0.4		0.9		85	0	NA	NA	0	0.4	0	0	0		2	1	0	0	0	1	0	2	0	-1		1	0	0	0	1	0	1	1	-1	1	1
31	1046	02_Processed wheat and other grain products	(b) Noodles (uncooked/boiled), Water ≥ 20 %	Dried thin noodles, produced manually, boiled	"Tenobe-somen and tenobe-hiyamugi"		119.4	3.5	0.6	0.15		25.5	24.5	1		1		130	0	0	0	0.1	0.9	0	NA	0		2	1	0	0	1	2	0	2	1	-1		1	0	0	1	2	0	1	1	0	1	1
32	1048	02_Processed wheat and other grain products	(b) Noodles (uncooked/boiled), Water ≥ 20 %	Chinese noodles, boiled			136.2	4.9	0.6	0.14		29.2	26.4	0.2		2.8		70	0	0	NA	0	0.1	NA	0.1	0		2	1	0	0	0	1	0	3	2	-4		1	0	0	0	1	0	1	3	-3	1	1
33	1051	02_Processed wheat and other grain products	(b) Noodles (uncooked/boiled), Water ≥ 20 %	Dried chinese noodles, boiled			128.9	4.9	0.5	0.12		27.5	24.9	0.3		2.6		66	0	0	NA	0	0.3	0	0	0		2	1	0	0	0	1	0	3	2	-4		1	0	0	0	1	0	1	3	-3	1	1
34	1053	02_Processed wheat and other grain products	(b) Noodles (uncooked/boiled), Water ≥ 20 %	Okinawa noodles, boiled			137	5.2	0.8	0.18		28	26.5	0.2		1.5		170	0	0	NA	0	0.1	NA	0.1	0		2	1	0	0	1	2	0	3	1	-2		1	0	0	1	2	0	1	2	-1	1	1
35	1055	02_Processed wheat and other grain products	(b) Noodles (uncooked/boiled), Water ≥ 20 %	Dried okinawa noodles, boiled			137.6	5.2	0.6	0.14		28.6	27.1	0.2		1.5		200	0	0	NA	0	0.1	NA	0.1	0		2	1	0	0	2	3	0	3	1	-1		1	0	0	1	2	0	1	2	-1	1	1
36	1149	02_Processed wheat and other grain products	(b) Noodles (uncooked/boiled), Water ≥ 20 %	Wet pasta, raw			232.9	7.8	1.9	0.4		46.9	45.4	5.3		1.5		470	0.2	0.1	NA	0.1	4.7	NA	0.2	0		2	2	0	1	5	8	0	4	1	3		2	0	2	4	8	0	2	2	4	1	1
37	1064	02_Processed wheat and other grain products	(b) Noodles (uncooked/boiled), Water ≥ 20 %	Dry pasta, boiled			154.1	5.8	0.9	0.19		32.2	29.2	0.6		3		460	0	0	NA	0.1	0.5	0	NA	0		2	1	0	0	5	6	0	3	3	0		1	0	0	4	5	0	1	4	0	1	1
38	1127	02_Processed wheat and other grain products	(b) Noodles (uncooked/boiled), Water ≥ 20 %	Wet buckwheat noodles, raw			262.3	9.8	1.9	0.4		54.5	48.5	0.4		6		1	0	0	0	0.3	0.1	0	0	0		2	3	0	0	0	3	0	6	6	-9		3	0	0	0	3	0	3	7	-7	2	1
39	1128	02_Processed wheat and other grain products	(b) Noodles (uncooked/boiled), Water ≥ 20 %	Wet buckwheat noodles, boiled			126.4	4.8	1	0.21		26	23.1	0.2		2.9		2	0	0	0	0.2	0	0	0	0		2	1	0	0	0	1	0	2	3	-4		1	0	0	0	1	0	1	4	-4	1	1
40	1130	02_Processed wheat and other grain products	(b) Noodles (uncooked/boiled), Water ≥ 20 %	Dried buckwheat noodles, boiled			110.9	4.8	0.7	0.15		22.1	20.6	0.1		1.5		50	0	0	0	0.1	0	0	0	0		2	1	0	0	0	1	0	2	1	-2		1	0	0	0	1	0	1	2	-2	1	1
41	1009	02_Processed wheat and other grain products	(b) Noodles (uncooked/boiled), Water ≥ 20 %	Dried barley noodles, boiled			116.8	4.8	0.6	0.15		24.3	21.8	0.1		2.5		64	0	0	0	0.1	0	0	0	0		2	1	0	0	0	1	0	2	2	-3		1	0	0	0	1	0	1	3	-3	1	1
42	1041	02_Processed wheat and other grain products	(c) Noodles (dried), Water < 20 %	Dried thick noodles, raw	"Hoshi-udon"		326.7	8.5	1.1	0.25		71.9	69.5	0.3		2.4		1700	0	0	NA	0.2	0.1	0	0	0		2	4	0	0	18	22	0	0	2	20		3	0	0	16	19	0	0	3	16	4	4
43	1043	02_Processed wheat and other grain products	(c) Noodles (dried), Water < 20 %	Dried thin noodles, raw	"Somen and hiyamugi"		333.7	9.5	1.1	0.25		72.7	70.2	2.7		2.5		1500	0.1	NA	NA	0.2	2.4	0	0	0		2	4	0	0	16	20	0	0	2	18		4	0	1	14	19	0	0	3	16	4	4
44	1045	02_Processed wheat and other grain products	(c) Noodles (dried), Water < 20 %	Dried thin noodles, produced manually, raw	"Tenobe-somen and tenobe-hiyamugi"		322.7	9.3	1.5	0.38		68.9	67.1	2.9		1.8		2300	0.1	0.1	0	0.2	2.5	0	NA	0		2	4	0	0	25	29	0	0	1	28		3	0	1	22	26	0	0	2	24	4	4
45	1050	02_Processed wheat and other grain products	(c) Noodles (dried), Water < 20 %	Dried chinese noodles, raw			330	11.7	1.6	0.36		70.2	64.2	1.4		6		410	0	0	NA	0.2	1.2	0	0	0		2	4	0	0	4	8	0	7	6	-5		3	0	0	3	6	0	4	7	-5	2	4
46	1054	02_Processed wheat and other grain products	(c) Noodles (dried), Water < 20 %	Dried okinawa noodles, raw			330.3	12	1.7	0.39		67.8	65.7	1.5		2.1		1700	0	0	NA	0.1	1.1	NA	0.3	0		2	4	0	0	18	22	0	0	2	20		3	0	0	16	19	0	0	2	17	4	4
47	1063	02_Processed wheat and other grain products	(c) Noodles (dried), Water < 20 %	Dry pasta, raw			349.4	12.9	1.8	0.39		73.1	67.7	2.9		5.4		1	0.1	0.1	0	0.4	2.3	0	NA	0		2	4	0	0	0	4	0	7	5	-8		4	0	1	0	5	0	4	7	-6	2	4
48	1129	02_Processed wheat and other grain products	(c) Noodles (dried), Water < 20 %	Dried buckwheat noodles, raw			336.1	14	2.3	0.49		66.7	63	0.5		3.7		850	0	0	0	0.4	0.1	0	0	0		2	4	0	0	9	13	0	0	3	10		4	0	0	8	12	0	5	5	2	1	4
49	1008	02_Processed wheat and other grain products	(c) Noodles (dried), Water < 20 %	Dried barley noodles, raw			326.3	12.9	1.7	0.43		68	61.7	0.4		6.3		1100	0	0	0	0.3	0.1	0	0	0		2	4	0	0	12	16	0	0	6	10		3	0	0	10	13	0	0	8	5	1	4
50	1135	02_Processed wheat and other grain products	(d) Processed corn products	Corn (cultivar: Cuzco), oil-roasted and salted			414.4	5.7	11.8	3.37		76.6	66.1	NA		10.5		430	NA	NA	NA	NA	NA	NA	NA	0		2	5	3	NA	4	12	0	3	10	-1		4	5	NA	4	13	0	0	11	2	2	1
51	1137	02_Processed wheat and other grain products	(d) Processed corn products	Cornflakes			376.1	7.8	1.7	0.42		83.6	81.2	7.1		2.4		830	1.7	1.5	0	3.9	0	0	0	0		2	4	0	1	9	14	0	0	2	12		4	0	3	8	15	0	0	3	12	1	1
52	2020	03_Processed potato/starch products	(a) Processed potato/sweet potato products	French fries (fried frozen food)			230.4	2.9	10.6	0.83		32.4	29.3	0.3		3.1		2	0.1	0	0	0.2	0	0	NA	95		2	2	0	0	0	2	6	1	3	-8		2	1	0	0	3	7	0	4	-8	5	5
53	2021	03_Processed potato/starch products	(a) Processed potato/sweet potato products	Dehydrated mashed potato			349.8	6.6	0.6	0.3		82.8	76.2	3.1		6.6		75	1	0.9	NA	1.2	0	0	0	95		2	4	0	0	0	4	6	4	7	-13		4	0	1	0	5	7	2	8	-12	5	5
54	2065	03_Processed potato/starch products	(a) Processed potato/sweet potato products	French fries, with skin (fried raw)			154.2	2.7	5.6	0.4		25.4	21.1	1.8		4.3		1	0.7	0.7	NA	0.4	0	0	0	95		2	1	0	0	0	1	6	1	4	-10		1	0	0	0	1	7	0	5	-11	5	5
55	2067	03_Processed potato/starch products	(a) Processed potato/sweet potato products	French fries, without skin (fried raw)			160.9	2.7	5.9	0.41		26.2	22.3	1.9		3.9		1	0.8	0.7	NA	0.4	0	0	0	95		2	2	0	0	0	2	6	1	4	-9		1	0	0	0	1	7	0	5	-11	5	5
56	2008	03_Processed potato/starch products	(a) Processed potato/sweet potato products	Sweet potato, without skin, baked			156.4	1.4	0.2	0.03		39	35.5	21.3		3.5		13	0.4	0.4	NA	4.7	15.8	0	0	95		2	1	0	5	0	6	6	0	3	-3		1	0	10	0	11	7	0	4	0	5	5
57	2009	03_Processed potato/starch products	(a) Processed potato/sweet potato products	Sweet potato, sliced and dried after steaming	"Mushikiriboshi"		293.6	3.1	0.6	0.06		71.9	66	40.7		5.9		18	2.6	2.2	NA	11.5	24.4	0	0	95		2	3	0	10	0	13	6	1	6	0		3	0	14	0	17	7	1	7	2	6	5
58	2003	03_Processed potato/starch products	(b) Processed other potato products	Konjac, made from powder			5.2	0.1	0	0	5	2.3	0.1	0	6	2.2		10	NA	NA	NA	NA	NA	NA	NA	95		2	0	0	0	0	0	6	0	2	-8		0	0	0	0	0	7	0	3	-10	5	5
59	2004	03_Processed potato/starch products	(b) Processed other potato products	Konjac, made from corm			8.5	0.1	0.1	0	5	3.3	0.3	0	6	3		2	NA	NA	NA	NA	NA	NA	NA	95		2	0	0	0	0	0	6	0	3	-9		0	0	0	0	0	7	0	4	-11	5	5
60	2042	03_Processed potato/starch products	(b) Processed other potato products	Red konjac			5.8	0.1	0	0	5	2.5	0.2	0	6	2.3		11	NA	NA	NA	NA	NA	NA	NA	95		2	0	0	0	0	0	6	0	2	-8		0	0	0	0	0	7	0	3	-10	5	5
61	2005	03_Processed potato/starch products	(b) Processed other potato products	Konjac noodles			7	0.2	0	0	5	3	0.1	0	6	2.9		10	NA	NA	NA	NA	NA	NA	NA	95		2	0	0	0	0	0	6	0	3	-9		0	0	0	0	0	7	0	4	-11	5	5
62	4024	04_Processed soybean products	(a) Solid-form soybean products	Yellow soybeans, whole, domestic, dried, boiled			164.4	14.8	9.8	1.28		8.4	0	1.3		8.5		1	0	0	NA	1.3	0	0	0	75		2	2	1	0	0	3	3	8	9	-17		1	2	0	0	3	4	5	10	-16	2	2
63	4028	04_Processed soybean products	(a) Solid-form soybean products	Yellow soybeans, whole, boiled, canned in water			129.1	12.9	6.7	0.88		7.7	0.9	0.6		6.8		210	0	0	NA	0.6	0	NA	NA	75		2	1	0	0	2	3	3	7	7	-14		1	1	0	2	4	4	4	8	-12	2	2
64	4081	04_Processed soybean products	(a) Solid-form soybean products	Yellow soybeans, steamed			188.6	16.6	9.8	1.28		13.8	3.2	1.3	1	10.6		230	NA	NA	NA	NA	NA	NA	NA	75		2	2	1	0	2	5	3	8	10	-16		2	2	0	2	6	4	6	11	-15	2	2
65	4031	04_Processed soybean products	(a) Solid-form soybean products	Soybeans, cooked with sugar and salt	"Budo-mame"		276.4	14.1	9.4	1.23		37	30.7	29.8		6.3		620	0.2	0.2	NA	29.4	0	NA	NA	75		2	3	1	7	6	17	3	0	6	8		3	2	12	6	23	4	0	8	11	6	2
66	4105	04_Processed soybean products	(a) Solid-form soybean products	Green soybeans, whole, domestic, dried, boiled			157.4	15	8.2	1.13		9.9	1.9	1.4		8		1	0	0	0	1.3	0.1	NA	NA	75		2	1	1	0	0	2	3	8	8	-17		1	1	0	0	2	4	5	9	-16	2	2
67	4106	04_Processed soybean products	(a) Solid-form soybean products	Black soybeans, whole, domestic, dried, boiled			159.6	14.7	8.6	1.24		9.8	1.9	1.5		7.9		0	0	0	0	1.4	0.1	NA	NA	75		2	1	1	0	0	2	3	8	8	-17		1	2	0	0	3	4	5	9	-15	2	2
68	4032	04_Processed soybean products	(a) Solid-form soybean products	Regular tofu	"Momen-tofu"		75.9	7	4.9	0.79		1.5	0.4	0.6		1.1		9	0	0	NA	0.6	0	0	0	75		2	0	0	0	0	0	3	4	1	-8		0	1	0	0	1	4	2	1	-6	5	2
69	4033	04_Processed soybean products	(a) Solid-form soybean products	Silken tofu	"Kinugoshi-tofu"		58.9	5.3	3.5	0.57		2	1.1	0.7		0.9		11	0	0	NA	0.7	0	0	0	75		2	0	0	0	0	0	3	3	0	-6		0	0	0	0	0	4	1	1	-6	5	2
70	4034	04_Processed soybean products	(a) Solid-form soybean products	soft tofu			57.3	5.1	3.3	0.53		2	1.6	0.2		0.4		7	0	0	NA	0.2	0	0	0	75		2	0	0	0	0	0	3	3	0	-6		0	0	0	0	0	4	1	0	-5	5	2
71	4035	04_Processed soybean products	(a) Solid-form soybean products	Packaged tofu	"Juten-tofu"		57.3	5	3.1	0.5		2.5	2.2	0.7		0.3		10	0	0	NA	0.7	0	0	0	75		2	0	0	0	0	0	3	3	0	-6		0	0	0	0	0	4	1	0	-5	5	2
72	4036	04_Processed soybean products	(a) Solid-form soybean products	Firm tofu, made in Okinawa	"Okinawa-tofu"		103	9.1	7.2	1.16		0.7	0.2	0.7		0.5		170	0	0	NA	0.7	0	0	0	75		2	1	1	0	1	3	3	5	0	-5		1	1	0	1	3	4	3	0	-4	5	2
73	4037	04_Processed soybean products	(a) Solid-form soybean products	Unmoulded tofu	"Yushi-dofu"		48.6	4.3	2.8	0.45		1.7	1.4	0.4		0.3		240	0	0	NA	0.4	0	0	0	75		2	0	0	0	2	2	3	2	0	-3		0	0	0	2	2	4	1	0	-3	5	2
74	4038	04_Processed soybean products	(a) Solid-form soybean products	grilled tofu	"Yaki-tofu"		85.5	7.8	5.7	0.92		1	0.5	0.5		0.5		4	0	0	NA	0.5	0	0	0	75		2	1	0	0	0	1	3	4	0	-6		1	1	0	0	2	4	2	0	-4	5	2
75	4097	04_Processed soybean products	(a) Solid-form soybean products	Regular tofu (coagulant: magnesium chloride)			75.9	7	4.9	0.79		1.5	0.4	0.6		1.1		21	0	0	NA	0.6	0	0	0	75		2	0	0	0	0	0	3	4	1	-8		0	1	0	0	1	4	2	1	-6	5	2
76	4098	04_Processed soybean products	(a) Solid-form soybean products	Regular tofu (coagulant: calcium sulfate)			75.9	7	4.9	0.79		1.5	0.4	0.6		1.1		3	0	0	NA	0.6	0	0	0	75		2	0	0	0	0	0	3	4	1	-8		0	1	0	0	1	4	2	1	-6	5	2
77	4099	04_Processed soybean products	(a) Solid-form soybean products	Silken tofu (coagulant: magnesium chloride)			58.9	5.3	3.5	0.564286	2	2	1.1	0.7		0.9		19	0	0	NA	0.7	0	0	0	75		2	0	0	0	0	0	3	3	0	-6		0	0	0	0	0	4	1	1	-6	5	2
78	4100	04_Processed soybean products	(a) Solid-form soybean products	Silken tofu (coagulant: calcium sulfate)			58.9	5.3	3.5	0.564286	2	2	1.1	0.7		0.9		7	0	0	NA	0.7	0	0	0	75		2	0	0	0	0	0	3	3	0	-6		0	0	0	0	0	4	1	1	-6	5	2
79	4087	04_Processed soybean products	(a) Solid-form soybean products	Freeze dried tofu, rehydrated with hot water and boiled	"Kori-dofu"		111.9	10.7	7.3	1.07		1.1	0.6	0		0.5		260	0	0	NA	0	0	0	0	75		2	1	1	0	2	4	3	6	0	-5		1	1	0	2	4	4	3	0	-3	5	2
80	4046	04_Processed soybean products	(a) Solid-form soybean products	Fermented soybeans	"Itohiki-natto"		191	16.5	10	1.45		12.1	5.4	0.1		6.7		2	0	0.1	NA	0	0	0	0	75		2	2	1	0	0	3	3	8	7	-15		2	2	0	0	4	4	6	8	-14	2	2
81	4047	04_Processed soybean products	(a) Solid-form soybean products	Fermented soybeans, dehulled and split	"Hikiwari-natto"		186.6	16.6	10	1.45		10.5	4.6	0		5.9		2	0	0	NA	0	0	0	0	75		2	2	1	0	0	3	3	8	6	-14		2	2	0	0	4	4	6	7	-13	2	2
82	4048	04_Processed soybean products	(a) Solid-form soybean products	Fermented soybeans, with rice-koji and salt	"Goto-natto"		220.3	15.3	8.1	1.13		24	19.1	NA		4.9		2300	NA	NA	NA	NA	NA	NA	NA	75		2	2	1	NA	25	28	3	0	5	20		2	1	NA	22	25	4	0	6	15	4	2
83	4049	04_Processed soybean products	(a) Solid-form soybean products	Koji-molded, salted, steamed soybeans	"Tera-natto"		258.1	18.6	8.1	1.01		31.5	23.9	NA		7.6		5600	NA	NA	NA	NA	NA	NA	NA	75		2	3	1	NA	30	34	3	0	8	23		3	1	NA	30	34	4	0	9	21	4	2
84	4051	04_Processed soybean products	(a) Solid-form soybean products	Insoluble residue from soy milk processing, fresh	"Okara"		89	6.1	3.6	0.51		13.8	2.3	0.4		11.5		5	0	0	NA	0.4	0	0	0	75		2	1	0	0	0	1	3	3	11	-16		1	0	0	0	1	4	2	11	-16	2	2
85	4059	04_Processed soybean products	(a) Solid-form soybean products	Film formed on surface of warmed soy milk, fresh	"Yuba"		225.3	21.8	13.7	1.9		4.1	3.3	0.9		0.8		4	0.1	0.1	NA	0.7	0	0	0	75		2	2	1	0	0	3	3	10	0	-10		2	3	0	0	5	4	9	1	-9	1	2
86	4091	04_Processed soybean products	(a) Solid-form soybean products	Film formed on surface of boiling soy milk, dried, rehydrated with hot water	"Yuba"		160.6	15.7	10.6	1.6		0.1	0	0.2		1.2		2	0	0	NA	0.2	0	0	0	75		2	2	1	0	0	3	3	8	1	-9		1	2	0	0	3	4	6	1	-8	1	2
87	4061	04_Processed soybean products	(a) Solid-form soybean products	Fermented roasted soybeans, barley or wheat, vegetable and salt with koji mold	"Kinzanji-miso"		250	6.9	3.2	0.54		50	46.8	NA		3.2		2000	NA	NA	NA	NA	NA	NA	NA	75		2	3	0	NA	22	25	3	0	3	19		3	0	NA	19	22	4	0	4	14	4	2
88	4062	04_Processed soybean products	(a) Solid-form soybean products	Fermented soybeans, barley or wheat, and vegetable with koji mold	"Hishio-miso"		199.9	6.5	2.7	0.36		38.8	36	NA		2.8		1900	NA	NA	NA	NA	NA	NA	NA	75		2	2	0	NA	21	23	3	0	2	18		2	0	NA	18	20	4	0	3	13	4	2
89	4063	04_Processed soybean products	(a) Solid-form soybean products	Fermented soybeans with Rhizopus oligospore	"Tempeh"		185.4	15.8	9	1.2		15.4	5.2	NA		10.2		2	NA	NA	NA	NA	NA	NA	NA	75		2	2	1	NA	0	3	3	8	10	-18		2	1	NA	0	3	4	6	11	-18	2	2
90	4078	04_Processed soybean products	(a) Solid-form soybean products	Yellow soybeans, roasted			438.8	37.5	21.6	2.81		33.3	13.9	6.7		19.4		5	0	0	0	6.7	0	0	0	75		2	5	2	1	0	8	3	13	14	-22		5	4	3	0	12	4	13	14	-19	2	2
91	4079	04_Processed soybean products	(a) Solid-form soybean products	Black soybeans, roasted			442.4	36.4	22	2.83		34.3	15.1	7.7		19.2		4	0	0	0	7.7	0	0	0	75		2	5	2	1	0	8	3	13	14	-22		5	4	3	0	12	4	13	14	-19	2	2
92	4080	04_Processed soybean products	(a) Solid-form soybean products	Green soybeans, roasted			435.9	37.7	20.7	2.84		33.9	15.5	8.3		18.4		4	0	0	0	8.3	0	0	0	75		2	5	2	1	0	8	3	13	14	-22		5	4	3	0	12	4	13	14	-19	2	2
93	4042	04_Processed soybean products	(a) Solid-form soybean products	Freeze dried tofu, uncooked	"Kori-dofu"		520.7	50.5	34.1	5.22		4.2	1.7	0		2.5		440	0	0	NA	0	0	0	0	75		2	6	5	0	4	15	3	0	2	10		6	8	0	4	18	4	0	3	11	3	2
94	4089	04_Processed soybean products	(a) Solid-form soybean products	Insoluble residue from soy milk processing, dried	"Okara"		336.8	23.1	13.6	1.94		52.3	8.7	1.6		43.6		19	0	0	NA	1.6	0	0	0	75		2	4	1	0	0	5	3	10	15	-23		4	3	0	0	7	4	9	15	-21	2	2
95	4039	04_Processed soybean products	(a) Solid-form soybean products	Fried slices of drained tofu	"Nama-age"		146.7	10.7	11.3	1.61		0.9	0.2	0.8		0.7		3	0	0	NA	0.8	0	0	0	75		2	1	1	0	0	2	3	6	0	-7		1	2	0	0	3	4	3	0	-4	5	2
96	4086	04_Processed soybean products	(a) Solid-form soybean products	Fried thin slices of pressed tofu, blanched with boiling water, boiled	"Abura-age"		175	12.4	13.8	1.68		0.3	0	0		0.6		0	0	0	NA	0	0	0	0	75		2	2	1	0	0	3	3	7	0	-7		2	2	0	0	4	4	4	0	-4	5	2
97	4041	04_Processed soybean products	(a) Solid-form soybean products	Fried mixture of crushed tofu, vegetables and ground yam	"Ganmodoki"		225	15.3	17.8	2.49		1.6	0.2	1.1		1.4		190	0	0.1	NA	1	0	NA	NA	75		2	2	2	0	2	6	3	8	1	-6		2	4	0	1	7	4	6	1	-4	1	2
98	4052	04_Processed soybean products	(b) Liquid-form soybean products	Soy milk, regular			44.4	3.6	2	0.32		3.1	2.9	0.8		0.2		2	0	0	NA	0.8	0	0	0	6		1	7	NE	1	NE	8	0	NE	NE	8		0	0	0	0	0	0	1	0	-1	1	1
99	4053	04_Processed soybean products	(b) Liquid-form soybean products	Soy milk, reconstituted			63.8	3.2	3.6	0.5		4.8	4.5	1.7		0.3		50	0.1	0	NA	1.3	0.3	NA	NA	6		1	9	NE	2	NE	11	0	NE	NE	11		0	0	0	0	0	0	1	0	-1	1	1
100	4054	04_Processed soybean products	(b) Liquid-form soybean products	Malt soy milk, coffee flavored			59.6	2.2	2.2	0.33		7.8	7.7	3.9		0.1		42	0.3	0.2	NA	3.1	0.3	NA	NA	6		1	9	NE	3	NE	12	0	NE	NE	12		0	0	1	0	1	0	0	0	1	1	1
101	5002	05_Processed seed products	NA	Almonds, oil-roasted and salted			637.9	21.3	55.7	4.34		17.9	7.8	4.5		10.1		100	0	0	NA	4.5	0	0	NA	95		2	7	4	0	1	12	6	10	10	-14		7	7	2	0	16	7	9	11	-11	2	2
102	5005	05_Processed seed products	NA	Cashew nuts, oil-roasted and salted			601	19.8	47.6	9.97		26.7	20	5.3		6.7		220	0	0	0	5.3	0	0	0	95		2	7	9	1	2	19	6	9	7	-3		7	14	2	2	25	7	8	8	2	2	2
103	5006	05_Processed seed products	NA	Pumpkin seeds, roasted and salted			605.6	26.5	51.8	9.03		12	4.7	1.3		7.3		47	0.1	0.1	0	1.1	0	0	0	95		2	7	9	0	0	16	6	11	7	-8		7	13	0	0	20	7	10	9	-6	2	2
104	5014	05_Processed seed products	NA	Walnuts, roasted			709.4	14.6	68.8	6.87		11.7	4.2	2.5		7.5		4	0	0	NA	2.5	0	0	0	95		2	8	6	0	0	14	6	8	8	-8		8	11	1	0	20	7	5	9	-1	2	2
105	5017	05_Processed seed products	NA	Sesame seeds, dried			607.8	19.8	53.8	7.8		16.5	5.7	0.7		10.8		2	0	0	NA	0.7	0	0	0	95		2	7	7	0	0	14	6	9	10	-11		7	12	0	0	19	7	8	11	-7	2	2
106	5018	05_Processed seed products	NA	Sesame seeds, roasted			617.8	20.3	54.2	7.58		18.5	5.9	0.6		12.6		2	0	0	NA	0.6	0	0	0	95		2	7	7	0	0	14	6	10	11	-13		7	11	0	0	18	7	8	12	-9	2	2
107	5019	05_Processed seed products	NA	Sesame seeds, hulled			620.5	19.3	54.9	6.42		18.8	5.8	0.5		13		2	0	0	NA	0.5	0	0	0	95		2	7	6	0	0	13	6	9	11	-13		7	10	0	0	17	7	8	12	-10	2	2
108	5042	05_Processed seed products	NA	Sesame seeds, paste			665	19	61	8.49		15.6	4.4	0.6		11.2		6	0	0	NA	0.6	0	0	0	95		2	8	8	0	0	16	6	9	10	-9		8	12	0	0	20	7	7	11	-5	2	2
109	5021	05_Processed seed products	NA	Watermelon seeds, roasted and salted			575.4	29.6	46.4	6.24		13.4	6.3	2		7.1		580	0	0	NA	2	0	0	NA	95		2	7	6	0	6	19	6	12	7	-6		6	10	0	5	21	7	11	8	-5	2	2
110	5026	05_Processed seed products	NA	Pistachio nuts, roasted and salted			639.7	17.4	56.1	6.15		20.9	11.7	5.4		9.2		270	0	0	0	5.4	0	0	0	95		2	7	6	1	2	16	6	9	9	-8		7	10	2	2	21	7	7	10	-3	2	2
111	5027	05_Processed seed products	NA	Sunflower seeds, oil-roasted and salted			642.1	20.1	56.3	5.68		17.2	10.3	1.4		6.9		250	0	0	0	1.4	0	0	0	95		2	8	5	0	2	15	6	10	7	-8		7	9	0	2	18	7	8	8	-5	2	2
112	5028	05_Processed seed products	NA	Brazil nuts, oil-roasted and salted			705.5	14.9	69.1	15.81		9.6	2.4	2.3		7.2		78	0	0	0	2.3	0	0	0	95		2	8	14	0	0	22	6	8	7	1		8	17	1	0	26	7	5	9	5	2	2
113	5029	05_Processed seed products	NA	Hazel nuts, oil-roasted and salted			718.9	13.6	69.3	6.21		13.9	6.5	3.7		7.4		35	0.1	0.1	0	3.5	0	0	0	95		2	8	6	0	0	14	6	7	8	-7		8	10	1	0	19	7	5	9	-2	2	2
114	5030	05_Processed seed products	NA	Pecan nuts, oil-roasted and salted			738	9.6	73.4	7.4		13.3	6.2	4.2		7.1		140	0.3	0.3	0	3.6	0	0	0	95		2	9	7	0	1	17	6	5	7	-1		8	11	1	1	21	7	3	8	3	2	2
115	5031	05_Processed seed products	NA	Macadamia nuts, roasted and salted			759.9	8.3	76.7	12.46		12.2	6	3.8		6.2		190	0.1	0.1	0	3.6	0	0	0	95		2	9	11	0	2	22	6	5	6	5		9	15	1	1	26	7	2	8	9	2	2
116	5034	05_Processed seed products	NA	Large peanuts, dried			584.4	25.2	47	8.25		19.4	10.9	5.7		8.5		2	0	0	NA	5.7	0	0	0	95		2	7	8	1	0	16	6	11	9	-10		7	12	2	0	21	7	10	10	-6	2	2
117	5044	05_Processed seed products	NA	Small peanuts, dried			589.5	25.4	47.5	10.02		18.8	11.4	5.7		7.4		2	0	0	NA	5.7	0	0	0	95		2	7	10	1	0	18	6	11	8	-7		7	14	2	0	23	7	10	9	-3	2	2
118	5035	05_Processed seed products	NA	Large peanuts, roasted			608.8	25	49.6	9		21.3	9.9	5.5		11.4		2	0	0	NA	5.5	0	0	0	95		2	7	8	1	0	16	6	11	11	-12		7	13	2	0	22	7	10	11	-6	2	2
119	5045	05_Processed seed products	NA	Small peanuts, roasted			614.6	26.5	49.4	10.76		19.6	12.4	5.5		7.2		2	0	0	NA	5.5	0	0	0	95		2	7	10	1	0	18	6	11	7	-6		7	14	2	0	23	7	10	9	-3	2	2
120	5036	05_Processed seed products	NA	Peanuts, oil-roasted and salted			626.2	23.3	53.2	10.27		18.3	8.8	4.4		9.5		120	0	0	NA	4.4	0	NA	NA	95		2	7	10	0	1	18	6	10	9	-7		7	14	2	1	24	7	9	10	-2	2	2
121	5037	05_Processed seed products	NA	Peanuts butter			620.4	20.6	50.4	11.28		24.9	17.3	14.7		7.6		350	0	0	NA	14.7	0	NA	NA	95		2	7	11	3	3	24	6	10	8	0		7	15	6	3	31	7	8	9	7	2	2
122	6009	06_Processed vegetables	(a) Canned or frozen vegetables	Asparagus, canned in brine			24.3	2.4	0.1	0.02		4.3	2.6	2.2		1.7		350	0.8	1.2	NA	0.2	0	0	NA	100		2	0	0	0	3	3	8	1	1	-7		0	0	1	3	4	8	0	2	-6	5	5
123	6050	06_Processed vegetables	(a) Canned or frozen vegetables	Pumpkin, frozen			77.1	2.2	0.3	0.04		18.5	14.3	6.7		4.2		3	1.1	0.8	NA	4.8	0	0	NA	100		2	0	0	1	0	1	8	1	4	-12		0	0	3	0	3	8	0	5	-10	5	5
124	6184	06_Processed vegetables	(a) Canned or frozen vegetables	Tomatoes, canned products, whole, without salt			20.4	0.9	0.2	0.03		4.4	3.1	3.6		1.3		4	1.8	1.8	0	0	0	0	0	100		2	0	0	0	0	0	8	0	1	-9		0	0	1	0	1	8	0	1	-8	5	5
125	6216	06_Processed vegetables	(a) Canned or frozen vegetables	Carrot, frozen			29.6	0.8	0.2	0.03		8.2	4.1	4.2		4.1		57	0.4	0.3	NA	3.5	0	0	NA	100		2	0	0	0	0	0	8	0	4	-12		0	0	1	0	1	8	0	5	-12	5	5
126	6269	06_Processed vegetables	(a) Canned or frozen vegetables	Spinach, frozen			21.3	2.9	0.3	0.03		3.4	0.1	0.6		3.3		120	0.3	0.1	NA	0.2	0	0	NA	100		2	0	0	0	1	1	8	1	3	-11		0	0	0	1	1	8	0	4	-11	5	5
127	6017	06_Processed vegetables	(a) Canned or frozen vegetables	Green soybeans, frozen	"Edamame"		148.2	13	7.6	0.95		10.6	3.3	2.7		7.3		5	0.1	0.1	NA	1.5	1	0	NA	100		2	1	0	0	0	1	8	7	7	-21		1	1	1	0	3	8	4	9	-18	5	5
128	6025	06_Processed vegetables	(a) Canned or frozen vegetables	Green peas, frozen			79.3	5.8	0.7	0.11		17.1	7.8	3.6		9.3		9	0	0	NA	3.6	0	0	NA	100		2	0	0	0	0	0	8	3	9	-20		0	0	1	0	1	8	1	10	-18	5	5
129	6026	06_Processed vegetables	(a) Canned or frozen vegetables	Green peas, canned in brine			83	3.6	0.4	0.06		19.7	12.8	3.8		6.9		330	0	0	NA	3.8	0	0	NA	100		2	1	0	0	3	4	8	2	7	-13		0	0	1	3	4	8	1	8	-13	5	5
130	6101	06_Processed vegetables	(a) Canned or frozen vegetables	Water shield, young leaves, bottled in water			3.6	0.4	0	0	5	1	0	0	6	1		2	NA	NA	NA	NA	NA	NA	NA	100		2	0	0	0	0	0	8	0	1	-9		0	0	0	0	0	8	0	1	-9	5	5
131	6151	06_Processed vegetables	(a) Canned or frozen vegetables	Bamboo shoots, canned in water			24	2.7	0.2	0.05		4	1.7	1.4		2.3		3	0.7	0.5	NA	0	0	0.2	0	100		2	0	0	0	0	0	8	1	2	-11		0	0	0	0	0	8	0	3	-11	5	5
132	6177	06_Processed vegetables	(a) Canned or frozen vegetables	Sweet corn, immature kernels on cob, frozen			96.7	3.5	1.5	0.29		18.7	15.9	8.5		2.8		1	2.6	2.3	NA	3.5	0.1	0	NA	100		2	1	0	1	0	2	8	2	2	-10		1	0	4	0	5	8	1	3	-7	5	5
133	6178	06_Processed vegetables	(a) Canned or frozen vegetables	Sweet corn, immature kernels, frozen			92.9	2.9	1.3	0.23		19.8	15	4.6		4.8		1	0.3	0.1	NA	4.1	0.1	0	NA	100		2	1	0	0	0	1	8	1	5	-13		1	0	2	0	3	8	0	6	-11	5	5
134	6179	06_Processed vegetables	(a) Canned or frozen vegetables	Sweet corn, canned products, cream style			82.1	1.7	0.5	0.08		18.6	16.8	7.5489	3	1.8		260	NA	NA	NA	NA	NA	NA	NA	100		2	1	0	1	2	4	8	1	1	-6		0	0	3	2	5	8	0	2	-5	5	5
135	6180	06_Processed vegetables	(a) Canned or frozen vegetables	Sweet corn, canned products, whole kernel style			78.3	2.3	0.5	0.1		17.8	14.5	7.3		3.3		210	0.3	0.1	NA	6.9	NA	0	0	100		2	0	0	1	2	3	8	1	3	-9		0	0	3	2	5	8	0	4	-7	5	5
136	6382	06_Processed vegetables	(a) Canned or frozen vegetables	Mixed vegetable, frozen			66.9	3	0.7	NA		15.1	9.2	NA		5.9		22	NA	NA	NA	NA	NA	NA	NA	100		2	0	NA	NA	0	0	8	1	6	-15		0	NA	NA	0	0	8	0	7	-15	5	5
137	6185	06_Processed vegetables	(b) vegetable juices (100 %)	Tomato juice, with salt			18.3	0.7	0.1	0.02		4	3.3	2.8		0.7		120	1.3	1.5	0	0	0	0	0	100		1	3	NE	2	NE	5	10	NE	NE	-5		0	0	1	1	2	8	0	0	-6	5	5
138	6340	06_Processed vegetables	(b) vegetable juices (100 %)	Tomato juice, without salt			18.3	0.7	0.1	0	5	4	3.3	2.8	3	0.7		8	NA	NA	NA	NA	NA	NA	NA	100		1	3	NE	2	NE	5	10	NE	NE	-5		0	0	1	0	1	8	0	0	-7	5	5
139	6186	06_Processed vegetables	(b) vegetable juices (100 %)	Tomato-based vegetable juice, with salt			18.2	0.6	0	0	5	4.3	3.6	3.05455	3	0.7		82	NA	NA	NA	NA	NA	NA	NA	100		1	3	NE	2	NE	5	10	NE	NE	-5		0	0	1	0	1	8	0	0	-7	5	5
140	6341	06_Processed vegetables	(b) vegetable juices (100 %)	Tomato-based vegetable juice, without salt			18.2	0.6	0	0	5	4.3	3.6	3.05455	3	0.7		12	NA	NA	NA	NA	NA	NA	NA	100		1	3	NE	2	NE	5	10	NE	NE	-5		0	0	1	0	1	8	0	0	-7	5	5
141	6217	06_Processed vegetables	(b) vegetable juices (100 %)	Carrot Juice, canned			29.7	0.6	0.1	0.01		6.7	6.5	5.8		0.2		19	1.4	0.9	0	3.5	0	0	0	100		1	5	NE	4	NE	9	10	NE	NE	-1		0	0	2	0	2	8	0	0	-6	5	5
142	6399	06_Processed vegetables	(b) vegetable juices (100 %)	Mixed vegetable juice, regular			21.1	0.8	0.1	0	5	4.7	3.8	3.1		0.9		17	1.3	1.4	NA	0.4	NA	NA	NA	100		1	3	NE	2	NE	5	10	NE	NE	-5		0	0	1	0	1	8	0	1	-8	5	5
143	6400	06_Processed vegetables	(b) vegetable juices (100 %)	Mixed vegetable juice, concentrated			35.9	1	0.3	0	5	7.8	6.8	5.5		1		39	1.7	1.6	NA	2.2	NA	NA	NA	100		1	5	NE	4	NE	9	10	NE	NE	-1		0	0	2	0	2	8	0	1	-7	5	5
144	6029	06_Processed vegetables	(c) Pickles	Non-heading chinese cabbage, salted pickles	"Osaka-shirona"		19.7	1.3	0.3	0.03		4.5	1.4	0	6	3.1		620	NA	NA	NA	NA	NA	NA	NA	95		2	0	0	0	6	6	6	0	3	-3		0	0	0	6	6	7	0	4	-5	5	4
145	6040	06_Processed vegetables	(c) Pickles	Turnip, salted pickles, leaves			27.8	2.3	0.2	0.02		6	2.4	NA		3.6		910	NA	NA	NA	NA	NA	NA	NA	95		2	0	0	NA	10	10	6	1	3	0		0	0	NA	8	8	7	0	5	-4	5	4
146	6041	06_Processed vegetables	(c) Pickles	Turnip, salted pickles, root with skin			21.6	1	0.2	0.02		4.9	3	NA		1.9		1100	NA	NA	NA	NA	NA	NA	NA	95		2	0	0	NA	12	12	6	0	1	5		0	0	NA	10	10	7	0	2	1	5	4
147	6042	06_Processed vegetables	(c) Pickles	Turnip, salted pickles, root without skin			18.9	0.8	0.1	0.01		4.7	2.7	NA		2		1700	NA	NA	NA	NA	NA	NA	NA	95		2	0	0	NA	18	18	6	0	2	10		0	0	NA	16	16	7	0	2	7	4	4
148	6043	06_Processed vegetables	(c) Pickles	Turnip, pickled in salty rice bran paste, leaves	"Nukamiso-zuke"		34.5	3.3	0.1	0	5	7.1	3.1	NA		4		1500	NA	NA	NA	NA	NA	NA	NA	95		2	0	0	NA	16	16	6	2	4	4		0	0	NA	14	14	7	1	5	1	4	4
149	6044	06_Processed vegetables	(c) Pickles	Turnip, pickled in salty rice bran paste, root with skin	"Nukamiso-zuke"		26.5	1.5	0.1	0	5	5.9	3.9	NA		2		860	NA	NA	NA	NA	NA	NA	NA	95		2	0	0	NA	9	9	6	0	2	1		0	0	NA	8	8	7	0	2	-1	5	4
150	6045	06_Processed vegetables	(c) Pickles	Turnip, pickled in salty rice bran paste, root without skin	"Nukamiso-zuke"		30.5	1.4	0.1	0	5	6.9	5.1	NA		1.8		2700	NA	NA	NA	NA	NA	NA	NA	95		2	0	0	NA	29	29	6	0	1	22		0	0	NA	26	26	7	0	2	17	4	4
151	6053	06_Processed vegetables	(c) Pickles	Leaf mustard, salted pickles	"Karashina"		35.7	4	0.1	0	5	7.2	2.2	NA		5		970	NA	NA	NA	NA	NA	NA	NA	95		2	0	0	NA	10	10	6	2	5	-3		0	0	NA	9	9	7	1	6	-5	5	4
152	6066	06_Processed vegetables	(c) Pickles	Cucumber, salted pickles			17.1	1	0.1	0.01		3.7	2.4	NA		1.3		1000	NA	NA	NA	NA	NA	NA	NA	95		2	0	0	NA	11	11	6	0	1	4		0	0	NA	9	9	7	0	1	1	5	4
153	6067	06_Processed vegetables	(c) Pickles	Cucumber, pickled in soy sauce			52.8	3.2	0.4	0.05		10.8	7.4	NA		3.4		1600	NA	NA	NA	NA	NA	NA	NA	95		2	0	0	NA	17	17	6	1	3	7		0	0	NA	15	15	7	1	4	3	4	4
154	6068	06_Processed vegetables	(c) Pickles	Cucumber, pickled in salty rice bran paste	"Nukamiso-zuke"		28.7	1.5	0.1	0.01		6.2	4.7	NA		1.5		2100	NA	NA	NA	NA	NA	NA	NA	95		2	0	0	NA	23	23	6	0	1	16		0	0	NA	20	20	7	0	2	11	4	4
155	6069	06_Processed vegetables	(c) Pickles	Cucumber pickles, sweet type			71.9	0.3	0.1	0.02		18.3	16.6	15.1		1.7		440	5	5.2	0	4.9	0	0	0	95		2	0	0	3	4	7	6	0	1	0		0	0	7	4	11	7	0	2	2	5	4
156	6070	06_Processed vegetables	(c) Pickles	Cucumber pickles, sour type			12.8	1.4	0	0	5	2.5	1.1	0	6	1.4		1000	NA	NA	NA	NA	NA	NA	NA	95		2	0	0	0	11	11	6	0	1	4		0	0	0	9	9	7	0	1	1	5	4
157	6088	06_Processed vegetables	(c) Pickles	Zha cai pickles			20.1	2.5	0.1	0	5	4.6	0	0	6	4.6		5400	NA	NA	NA	NA	NA	NA	NA	95		2	0	0	0	30	30	6	1	4	19		0	0	0	30	30	7	0	6	17	4	4
158	6091	06_Processed vegetables	(c) Pickles	Shandong cai, salted pickles	"Santosai"		18.7	1.5	0.3	0.03		4	1	0	6	3		910	NA	NA	NA	NA	NA	NA	NA	95		2	0	0	0	10	10	6	0	3	1		0	0	0	8	8	7	0	4	-3	5	4
159	6104	06_Processed vegetables	(c) Pickles	Ginger pickles			14.2	0.3	0.2	0.06		3.9	1.7	0	6	2.2		2200	NA	NA	NA	NA	NA	NA	NA	95		2	0	0	0	24	24	6	0	2	16		0	0	0	21	21	7	0	3	11	4	4
160	6105	06_Processed vegetables	(c) Pickles	Ginger pickles, sweetened			43.6	0.2	0.4	0.1		10.7	8.9	NA		1.8		800	NA	NA	NA	NA	NA	NA	NA	95		2	0	0	NA	8	8	6	0	1	1		0	0	NA	7	7	7	0	2	-2	5	4
161	6107	06_Processed vegetables	(c) Pickles	Oriental pickling melon, salted pickles			15.3	1	0.1	0.01		3.7	1.5	0	6	2.2		790	NA	NA	NA	NA	NA	NA	NA	95		2	0	0	0	8	8	6	0	2	0		0	0	0	7	7	7	0	3	-3	5	4
162	6108	06_Processed vegetables	(c) Pickles	Oriental pickling melon, pickled with sake lees	"Nara-zuke"		175	4.6	0.2	0	5	40	37.4	NA		2.6		1900	NA	NA	NA	NA	NA	NA	NA	95		2	2	0	NA	21	23	6	2	2	13		2	0	NA	18	20	7	1	3	9	4	4
163	6115	06_Processed vegetables	(c) Pickles	Turnip, leaves and root, pickles	"Sugukina"		30.7	2.6	0.7	0.08		6.1	0.9	0	6	5.2		870	NA	NA	NA	NA	NA	NA	NA	95		2	0	0	0	9	9	6	1	5	-3		0	0	0	8	8	7	0	6	-5	5	4
164	6137	06_Processed vegetables	(c) Pickles	Daikon, pickled in salty rice bran paste	"Nukamiso-zuke"		29.3	1.3	0.1	0	5	6.7	4.9	NA		1.8		1500	NA	NA	NA	NA	NA	NA	NA	95		2	0	0	NA	16	16	6	0	1	9		0	0	NA	14	14	7	0	2	5	4	4
165	6138	06_Processed vegetables	(c) Pickles	Daikon, pickled with rice bran and salt, made of salted daikon	"Takuan-zuke"		43.7	0.6	0.3	0	5	10.8	8.5	NA		2.3		1300	NA	NA	NA	NA	NA	NA	NA	95		2	0	0	NA	14	14	6	0	2	6		0	0	NA	12	12	7	0	3	2	4	4
166	6139	06_Processed vegetables	(c) Pickles	Daikon, pickled with rice bran and salt, made of sun-dried daikon	"Takuan-zuke"		23.1	1.9	0.1	0	5	5.5	1.8	0	6	3.7		970	NA	NA	NA	NA	NA	NA	NA	95		2	0	0	0	10	10	6	1	3	0		0	0	0	9	9	7	0	5	-3	5	4
167	6140	06_Processed vegetables	(c) Pickles	Daikon, slender root, pickled with sake lees	"Moriguchi-zuke"		193.6	5.3	0.2	0	5	44.3	41	NA		3.3		1400	NA	NA	NA	NA	NA	NA	NA	95		2	2	0	NA	15	17	6	3	3	5		2	0	NA	13	15	7	1	4	3	4	4
168	6141	06_Processed vegetables	(c) Pickles	Daikon, pickled with rice koji	"Bettara-zuke"		52.6	0.4	0.2	0	5	13.1	11.5	NA		1.6		1100	NA	NA	NA	NA	NA	NA	NA	95		2	0	0	NA	12	12	6	0	1	5		0	0	NA	10	10	7	0	2	1	5	4
169	6142	06_Processed vegetables	(c) Pickles	Daikon, pickled with miso	"Miso-zuke"		52.5	2.1	0.3	0	5	11.4	9.3	NA		2.1		2800	NA	NA	NA	NA	NA	NA	NA	95		2	0	0	NA	30	30	6	1	2	21		0	0	NA	27	27	7	0	2	18	4	4
170	6143	06_Processed vegetables	(c) Pickles	Daikon, pickled with daikon, eggplant, immature sword pods and east Indian lotus rhizome	"Fukujin-zuke"		137.1	2.7	0.1	0	5	33.3	29.4	NA		3.9		2000	NA	NA	NA	NA	NA	NA	NA	95		2	1	0	NA	22	23	6	1	4	12		1	0	NA	19	20	7	0	5	8	4	4
171	6146	06_Processed vegetables	(c) Pickles	Chinese mustards, salted pickles	"Taisai"		19.5	1.6	0.1	0.01		4.3	1.8	0	6	2.5		700	NA	NA	NA	NA	NA	NA	NA	95		2	0	0	0	7	7	6	0	2	-1		0	0	0	6	6	7	0	3	-4	5	4
172	6148	06_Processed vegetables	(c) Pickles	Leaf mustard, salted pickles	"Takana"		29.8	1.9	0.6	0	5	6.2	2.2	NA		4		1600	NA	NA	NA	NA	NA	NA	NA	95		2	0	0	NA	17	17	6	1	4	6		0	0	NA	15	15	7	0	5	3	4	4
173	6152	06_Processed vegetables	(c) Pickles	Boiled, fermented and salted bamboo shoots, desalted	"Shinachiku"		15.9	1	0.5	0.12		3.6	0.1	0	6	3.5		360	NA	NA	NA	NA	NA	NA	NA	95		2	0	0	0	3	3	6	0	3	-6		0	0	0	3	3	7	0	4	-8	5	4
174	6195	06_Processed vegetables	(c) Pickles	Eggplants, salted pickles			21.9	1.4	0.1	0.03		5.2	2.5	NA		2.7		880	NA	NA	NA	NA	NA	NA	NA	95		2	0	0	NA	9	9	6	0	2	1		0	0	NA	8	8	7	0	3	-2	5	4
175	6196	06_Processed vegetables	(c) Pickles	Eggplants, pickled with salty rice bran paste	"Nukamiso-zuke"		26.7	1.7	0.1	0	5	6.1	3.4	NA		2.7		990	NA	NA	NA	NA	NA	NA	NA	95		2	0	0	NA	10	10	6	1	2	1		0	0	NA	9	9	7	0	3	-1	5	4
176	6197	06_Processed vegetables	(c) Pickles	Eggplants, pickled small oval type with rice koji	"Koji-zuke"		87.3	5.5	0.1	0	5	18.2	14	NA		4.2		2600	NA	NA	NA	NA	NA	NA	NA	95		2	1	0	NA	28	29	6	3	4	16		1	0	NA	25	26	7	1	5	13	4	4
177	6198	06_Processed vegetables	(c) Pickles	Eggplants, pickled small oval type with mustard	"Karashi-zuke"		126.6	2.6	0.2	0	5	30.7	26.5	NA		4.2		1900	NA	NA	NA	NA	NA	NA	NA	95		2	1	0	NA	21	22	6	1	4	11		1	0	NA	18	19	7	0	5	7	4	4
178	6199	06_Processed vegetables	(c) Pickles	Eggplants, pickled with perilla leaf, cucumber and myoga, etc.	"Shiba-zuke"		26.6	1.4	0.2	0	5	7	2.6	NA		4.4		1600	NA	NA	NA	NA	NA	NA	NA	95		2	0	0	NA	17	17	6	0	4	7		0	0	NA	15	15	7	0	6	2	4	4
179	6230	06_Processed vegetables	(c) Pickles	Turnip green leaves, salted pickles	"Nozawana"		17.1	1.2	0.1	0.01		4.1	1.6	0	6	2.5		610	NA	NA	NA	NA	NA	NA	NA	95		2	0	0	0	6	6	6	0	2	-2		0	0	0	5	5	7	0	3	-5	5	4
180	6231	06_Processed vegetables	(c) Pickles	Turnip green leaves, seasoned	"Nozawana"		22.2	1.7	0	0	5	5.4	2.3	NA		3.1		960	NA	NA	NA	NA	NA	NA	NA	95		2	0	0	NA	10	10	6	1	3	0		0	0	NA	9	9	7	0	4	-2	5	4
181	6235	06_Processed vegetables	(c) Pickles	Chinese cabbage, salted pickles			16.5	1.5	0.1	0.01		3.3	1.5	0	6	1.8		820	NA	NA	NA	NA	NA	NA	NA	95		2	0	0	0	9	9	6	0	1	2		0	0	0	7	7	7	0	2	-2	5	4
182	6236	06_Processed vegetables	(c) Pickles	Chinese cabbage, Kim chee			27.3	2.3	0.1	0	5	5.4	3.2	NA		2.2		1100	NA	NA	NA	NA	NA	NA	NA	95		2	0	0	NA	12	12	6	1	2	3		0	0	NA	10	10	7	0	3	0	5	4
183	6242	06_Processed vegetables	(c) Pickles	Chayote, salted pickles			16.8	0.6	0	0	5	4.4	2.8	NA		1.6		1400	NA	NA	NA	NA	NA	NA	NA	95		2	0	0	NA	15	15	6	0	1	8		0	0	NA	13	13	7	0	2	4	4	4
184	6253	06_Processed vegetables	(c) Pickles	Turnip root with tops, sweetened	"Hinona"		69.9	1.4	0.5	0	5	17.3	12.6	NA		4.7		1100	NA	NA	NA	NA	NA	NA	NA	95		2	0	0	NA	12	12	6	0	4	2		0	0	NA	10	10	7	0	6	-3	5	4
185	6255	06_Processed vegetables	(c) Pickles	Non-heading Chinese cabbage leaves, salted pickles	"Hiroshimana"		15	1.2	0.2	0.02		3.3	0.9	0	6	2.4		840	NA	NA	NA	NA	NA	NA	NA	95		2	0	0	0	9	9	6	0	2	1		0	0	0	8	8	7	0	3	-2	5	4
186	6273	06_Processed vegetables	(c) Pickles	Turnip green leaves, salted pickles	"Mizukakena"		34.4	4.9	0	0	5	5.7	1.7	0	6	4		1000	NA	NA	NA	NA	NA	NA	NA	95		2	0	0	0	11	11	6	3	4	-2		0	0	0	9	9	7	1	5	-4	5	4
187	6074	06_Processed vegetables	(c) Pickles	Leaf green leaves, salted pickles	"Mizuna"		25.5	2	0.1	0	5	5.9	2.4	NA		3.5		900	NA	NA	NA	NA	NA	NA	NA	95		2	0	0	NA	9	9	6	1	3	-1		0	0	NA	8	8	7	0	4	-3	5	4
188	6295	06_Processed vegetables	(c) Pickles	Thistle root, pickled with miso	"Yamagobo"		65.7	4.1	0.1	0	5	15.6	8.6	NA		7		2800	NA	NA	NA	NA	NA	NA	NA	95		2	0	0	NA	30	30	6	2	7	15		0	0	NA	27	27	7	1	8	11	4	4
189	6306	06_Processed vegetables	(c) Pickles	Japanese scallion, mature bulb, sweetened	"Rakkyo"		116.1	0.4	0.3	0.05		29.4	26.5	NA		2.9		750	NA	NA	NA	NA	NA	NA	NA	95		2	1	0	NA	8	9	6	0	3	0		1	0	NA	7	8	7	0	4	-3	5	4
190	6323	06_Processed vegetables	(c) Pickles	Wasabi, pickled with Sake lees			139.5	7.1	0.5	0	5	28	25.3	NA		2.7		1000	NA	NA	NA	NA	NA	NA	NA	95		2	1	0	NA	11	12	6	4	2	0		1	0	NA	9	10	7	2	3	-2	5	4
191	6371	06_Processed vegetables	(c) Pickles	East Indian lotus root, sweetened			65.6	0.6	0.2	0	5	16.5	14.2	1.4		2.3		550	0.5	0.4	NA	0.5	0	NA	NA	95		2	0	0	0	6	6	6	0	2	-2		0	0	0	5	5	7	0	3	-5	5	4
192	6388	06_Processed vegetables	(c) Pickles	Daikon, smoked and pickled	"Iburigakko"		76.9	1.1	0.3	0	5	21	13.9	NA		7.1		1400	NA	NA	NA	NA	NA	NA	NA	95		2	0	0	NA	15	15	6	0	7	2		0	0	NA	13	13	7	0	8	-2	4	4
193	7020	06_Processed vegetables	(c) Pickles	Japanese apricot, salted pickles	"Ume-zuke"		27.8	0.7	0.4	0.02		6.7	4	NA		2.7		7600	NA	NA	NA	NA	NA	NA	NA	95		2	0	0	NA	30	30	6	0	2	22		0	0	NA	30	30	7	0	3	20	4	4
194	7021	06_Processed vegetables	(c) Pickles	Japanese apricot, seasoned	"Ume-zuke"		45.7	1.5	0.5	0.03		10.5	7.1	NA		3.4		2700	NA	NA	NA	NA	NA	NA	NA	95		2	0	0	NA	29	29	6	0	3	20		0	0	NA	26	26	7	0	4	15	4	4
195	7022	06_Processed vegetables	(c) Pickles	Japanese apricot, salted pickles	"Umeboshi"		37.7	0.9	0.7	0.04		8.6	5.3	0.9		3.3		7200	0.5	0.4	NA	0	0	0	NA	95		2	0	0	0	30	30	6	0	3	21		0	0	0	30	30	7	0	4	19	4	4
196	7023	06_Processed vegetables	(c) Pickles	Japanese apricot, seasoned	"Umeboshi"		90.8	1.5	0.6	0.04		21.1	18.6	NA		2.5		3000	NA	NA	NA	NA	NA	NA	NA	95		2	1	0	NA	30	31	6	0	2	23		1	0	NA	29	30	7	0	3	20	4	4
197	7037	06_Processed vegetables	(c) Pickles	Green olives			150.4	1	15	2.53		4.5	1.2	0		3.3		1400	0	0	NA	0	0	0	0	95		2	1	2	0	15	18	6	0	3	9		1	4	0	13	18	7	0	4	7	4	4
198	7038	06_Processed vegetables	(c) Pickles	Ripe olives			122.5	0.8	12.3	2.07		3.4	0.9	0	6	2.5		640	NA	NA	NA	NA	NA	NA	NA	95		2	1	2	0	7	10	6	0	2	2		1	3	0	6	10	7	0	3	0	5	4
199	7039	06_Processed vegetables	(c) Pickles	Stuffed olives			141.3	0.8	14.3	2.40952	2	4.2	0.5	0	6	3.7		2000	NA	NA	NA	NA	NA	NA	NA	95		2	1	2	0	22	25	6	0	3	16		1	4	0	19	24	7	0	5	12	4	4
200	7009	07_Processed fruits	(a) Canned or frozen fruits	Apricots, canned in heavy syrup			79.6	0.5	0.4	0.03		18.9	18.1	15.807	3	0.8		4	NA	NA	NA	NA	NA	NA	NA	100		2	0	0	3	0	3	8	0	0	-5		0	0	7	0	7	8	0	1	-2	5	5
201	7017	07_Processed fruits	(a) Canned or frozen fruits	Figs, canned in heavy syrup			78.1	0.5	0.1	0.02		19.4	18.2	15.8943	3	1.2		8	NA	NA	NA	NA	NA	NA	NA	100		2	0	0	3	0	3	8	0	1	-6		0	0	7	0	7	8	0	1	-2	5	5
202	7035	07_Processed fruits	(a) Canned or frozen fruits	Satsuma mandarins, canned in light syrup, solids			63.1	0.5	0.1	0.01		15.3	14.8	12.9251	3	0.5		4	NA	NA	NA	NA	NA	NA	NA	100		2	0	0	3	0	3	8	0	0	-5		0	0	6	0	6	8	0	0	-2	5	5
203	7036	07_Processed fruits	(a) Canned or frozen fruits	Satsuma mandarins, canned in light syrup, liquid			63.3	0.3	0.1	0.01		15.3	15.3	13.3617	3	0		4	NA	NA	NA	NA	NA	NA	NA	100		2	0	0	3	0	3	8	0	0	-5		0	0	6	0	6	8	0	0	-2	5	5
204	7067	07_Processed fruits	(a) Canned or frozen fruits	Grapefruit, canned in light syrup			69.2	0.5	0	0	5	17.1	16.5	15.2		0.6		2	6.6	6.8	NA	1.8	0	0	0	100		2	0	0	3	0	3	8	0	0	-5		0	0	7	0	7	8	0	0	-1	5	5
205	7094	07_Processed fruits	(a) Canned or frozen fruits	Natsumikan, canned in heavy syrup	"Natsudaidai"		79.5	0.5	0.1	0	5	19.4	18.9	16.5057	3	0.5		4	NA	NA	NA	NA	NA	NA	NA	100		2	0	0	3	0	3	8	0	0	-5		0	0	7	0	7	8	0	0	-1	5	5
206	7170	07_Processed fruits	(a) Canned or frozen fruits	Nata de coco, in syrup			79.8	0	0	0	5	20.2	19.7	17.2043	3	0.5		2	NA	NA	NA	NA	NA	NA	NA	100		2	0	0	4	0	4	8	0	0	-4		0	0	8	0	8	8	0	0	0	5	5
207	7072	07_Processed fruits	(a) Canned or frozen fruits	Cherries, canned in heavy syrup			71.7	0.6	0.1	0.02		17.6	16.6	13.4		1		3	6.6	4.3	0	1.8	0.7	0	0	100		2	0	0	3	0	3	8	0	1	-6		0	0	6	0	6	8	0	1	-3	5	5
208	7089	07_Processed fruits	(a) Canned or frozen fruits	Japanese pears, canned in heavy syrup			76.3	0.1	0.1	0.01		19.1	18.4	16.069	3	0.7		4	NA	NA	NA	NA	NA	NA	NA	100		2	0	0	3	0	3	8	0	0	-5		0	0	7	0	7	8	0	0	-1	5	5
209	7092	07_Processed fruits	(a) Canned or frozen fruits	European pears, canned in heavy syrup			82.5	0.2	0.1	0.01		20.7	19.7	16.5		1		1	6.6	6.4	NA	1.5	2	0	0	100		2	1	0	3	0	4	8	0	1	-5		0	0	7	0	7	8	0	1	-2	5	5
210	7102	07_Processed fruits	(a) Canned or frozen fruits	Pineapple, canned in heavy syrup			82.7	0.4	0.1	0.01		20.3	19.8	19.3		0.5		1	7.1	5.7	NA	6.5	0	0	0	100		2	1	0	4	0	5	8	0	0	-3		0	0	9	0	9	8	0	0	1	5	5
211	7115	07_Processed fruits	(a) Canned or frozen fruits	Loquats, canned in heavy syrup			80.1	0.3	0.1	0.02		19.8	19.2	16.7677	3	0.6		2	NA	NA	NA	NA	NA	NA	NA	100		2	1	0	3	0	4	8	0	0	-4		0	0	7	0	7	8	0	0	-1	5	5
212	7122	07_Processed fruits	(a) Canned or frozen fruits	Grapes, canned in heavy syrup			83.7	0.4	0.1	0.01		20.4	20.2	17.641	3	0.2		3	NA	NA	NA	NA	NA	NA	NA	100		2	1	0	4	0	5	8	0	0	-3		1	0	8	0	9	8	0	0	1	5	5
213	7138	07_Processed fruits	(a) Canned or frozen fruits	White peaches, canned in heavy syrup, solids			82.5	0.5	0.1	0.01		20.6	19.2	16.3		1.4		4	6.5	3.8	0	4.4	1.6	0	NA	100		2	1	0	3	0	4	8	0	1	-5		0	0	7	0	7	8	0	1	-2	5	5
214	7175	07_Processed fruits	(a) Canned or frozen fruits	Yellow peaches, canned in heavy syrup, solids			82.5	0.5	0.1	0	5	20.6	19.2	16.3		1.4		4	6.5	3.8	0	4.4	1.6	0	NA	100		2	1	0	3	0	4	8	0	1	-5		0	0	7	0	7	8	0	1	-2	5	5
215	7139	07_Processed fruits	(a) Canned or frozen fruits	Peaches, canned in heavy syrup, liquid			80.7	0.3	0.1	0	5	19.8	19.5	17.0296	3	0.3		4	NA	NA	NA	NA	NA	NA	NA	100		2	1	0	4	0	5	8	0	0	-3		0	0	8	0	8	8	0	0	0	5	5
216	7153	07_Processed fruits	(a) Canned or frozen fruits	Apples, canned in heavy syrup			81.7	0.3	0.1	0.01		20.1	19.7	17.2043	3	0.4		2	NA	NA	NA	NA	NA	NA	NA	100		2	1	0	4	0	5	8	0	0	-3		0	0	8	0	8	8	0	0	0	5	5
217	7181	07_Processed fruits	(a) Canned or frozen fruits	Acai, frozen, without sugar			61.9	0.9	5.3	NA		5	0.3	0.2		4.7		11	0.1	0.1	NA	0	0	0	NA	100		2	0	NA	0	0	0	8	0	4	-12		0	NA	0	0	0	8	0	6	-14	5	5
218	7182	07_Processed fruits	(a) Canned or frozen fruits	Blackcurrants, frozen			61.6	1.6	1.6	0.17		13.4	7	6.11321	3	6.4		0	NA	NA	NA	NA	NA	NA	NA	100		2	0	0	1	0	1	8	0	7	-14		0	0	2	0	2	8	0	8	-14	5	5
219	7008	07_Processed fruits	(b) Dried fruits	Apricots, dried			302.4	9.2	0.4	0.01		70.4	60.6	47.9		9.8		15	18.4	14.8	0	14.7	0	0	0	100		2	3	0	11	0	14	8	5	10	-9		3	0	16	0	19	8	3	10	-2	6	6
220	7160	07_Processed fruits	(b) Dried fruits	Strawberries, dried			329	0.5	0.2	0.02		82.8	79.8	67.0354	3	3		260	NA	NA	NA	NA	NA	NA	NA	100		2	4	0	16	2	22	8	0	3	11		3	0	19	2	24	8	0	4	12	6	6
221	7016	07_Processed fruits	(b) Dried fruits	Figs, dried			301.7	3	1.1	0.17		75.3	64.6	56.2		10.7		93	29	26.9	0.2	0.1	0	0	0	100		2	3	0	14	1	18	8	1	10	-1		3	0	18	0	21	8	0	11	2	6	6
222	7051	07_Processed fruits	(b) Dried fruits	Japanese persimmons, dried			278.5	1.5	1.7	0.15		71.3	57.3	48.1345	3	14		4	NA	NA	NA	NA	NA	NA	NA	100		2	3	0	12	0	15	8	0	12	-5		3	0	16	0	19	8	0	13	-2	6	6
223	7082	07_Processed fruits	(b) Dried fruits	European plums, dried			246.4	2.4	0.2	0.04		62.3	55.2	36.8		7.1		1	24.6	12	0	0.1	0.1	0	0	100		2	3	0	9	0	12	8	1	7	-4		2	0	14	0	16	8	0	8	0	6	6
224	7095	07_Processed fruits	(b) Dried fruits	Jujube, dried			294.2	3.9	2	NA		71.4	58.9	49.4785	3	12.5		3	NA	NA	NA	NA	NA	NA	NA	100		2	3	NA	12	0	15	8	2	11	-6		3	NA	16	0	19	8	1	12	-2	6	6
225	7096	07_Processed fruits	(b) Dried fruits	Dates, dried			281.8	2.2	0.2	0.02		71.3	64.3	59		7		0	29.1	29.9	0	0	0	0	NA	100		2	3	0	14	0	17	8	1	7	1		3	0	18	0	21	8	0	8	5	6	6
226	7108	07_Processed fruits	(b) Dried fruits	Bananas, dried			318.8	3.8	0.4	0.15		78.5	71.5	53.9		7		1	9	8.3	NA	36.6	0	0	NA	100		2	3	0	13	0	16	8	2	7	-1		3	0	17	0	20	8	1	8	3	6	6
227	7117	07_Processed fruits	(b) Dried fruits	Raisins			325.6	2.7	0.2	0.03		80.3	76.2	60.3		4.1		12	28.6	31.7	NA	0	0	0	NA	100		2	4	0	15	0	19	8	1	4	6		3	0	18	0	21	8	0	5	8	6	6
228	7172	07_Processed fruits	(b) Dried fruits	Blueberries, dried			282.7	2.7	1.9	0.15		72.5	54.9	46.1184	3	17.6		4	NA	NA	NA	NA	NA	NA	NA	100		2	3	0	11	0	14	8	1	14	-9		3	0	16	0	19	8	0	14	-3	6	6
229	7147	07_Processed fruits	(b) Dried fruits	Longans, dried			310	5.1	0.4	0.09		72.9	70.1	58.887	3	2.8		2	NA	NA	NA	NA	NA	NA	NA	100		2	3	0	14	0	17	8	3	2	4		3	0	18	0	21	8	1	3	9	6	6
230	7179	07_Processed fruits	(b) Dried fruits	Mango, dried			345.5	3.1	0.7	0.11		84.9	78.5	65.7		6.4		1	4.8	20.4	NA	40.5	NA	NA	NA	100		2	4	0	16	0	20	8	1	7	4		4	0	19	0	23	8	1	8	6	6	6
231	7183	07_Processed fruits	(b) Dried fruits	Amur cork, fruits, dried			377.8	7.3	9.8	NA		65.1	NA	NA		NA		17	NA	NA	NA	NA	NA	NA	NA	100		2	4	NA	NA	0	4	8	4	NA	-8		4	NA	NA	0	4	8	2	NA	-6	5	6
232	7185	07_Processed fruits	(b) Dried fruits	Wolfberries, dried			387.3	12.3	4.1	NA		75.3	NA	NA		NA		510	NA	NA	NA	NA	NA	NA	NA	100		2	4	NA	NA	5	9	8	7	NA	-6		4	NA	NA	4	8	8	4	NA	-4	5	6
233	7103	07_Processed fruits	(b) Dried fruits	Pineapple, candied			348.4	0.5	0.2	0.02		86.8	85.5	87.6		1.3		58	0.9	0.9	NA	85.8	NA	0	NA	100		2	4	0	22	0	26	8	0	1	17		4	0	23	0	27	8	0	1	18	6	6
234	7010	07_Processed fruits	(c) Jams	Apricots jam, heavily sweetened			260.3	0.3	0.1	0.01		64.9	64.2	63.3		0.7		10	0.8	0.5	NA	62	0	0	0	57		2	3	0	15	0	18	1	0	0	17		3	0	19	0	22	1	0	0	21	6	6
235	7011	07_Processed fruits	(c) Jams	Apricots jam, lightly sweetened			202.1	0.4	0.1	0.01		50.5	49.3	49.2244	3	1.2		18	NA	NA	NA	NA	NA	NA	NA	57		2	2	0	12	0	14	1	0	1	12		2	0	16	0	18	1	0	1	16	6	6
236	7013	07_Processed fruits	(c) Jams	Strawberries jam, heavily sweetened			253.1	0.4	0.1	0.01		63.3	62	62.4		1.3		6	1.1	1.2	NA	60.1	0	0	NA	57		2	3	0	15	0	18	1	0	1	16		3	0	19	0	22	1	0	1	20	6	6
237	7014	07_Processed fruits	(c) Jams	Strawberries jam, lightly sweetened			194.3	0.5	0.1	0.01		48.4	47.3	47.2275	3	1.1		12	NA	NA	NA	NA	NA	NA	NA	57		2	2	0	11	0	13	1	0	1	11		2	0	16	0	18	1	0	1	16	6	6
238	7046	07_Processed fruits	(c) Jams	Valencia orange marmalade, heavily sweetened			253.1	0.2	0.1	0	5	63.2	62.5	60.2		0.7		11	24.4	13.3	0	15.8	6.7	0	0	57		2	3	0	15	0	18	1	0	0	17		3	0	18	0	21	1	0	0	20	6	6
239	7047	07_Processed fruits	(c) Jams	Valencia orange marmalade, lightly sweetened			190.3	0.3	0.1	0	5	47.7	46.4	46.3289	3	1.3		9	NA	NA	NA	NA	NA	NA	NA	57		2	2	0	11	0	13	1	0	1	11		2	0	16	0	18	1	0	1	16	6	6
240	7123	07_Processed fruits	(c) Jams	Grapes jam			189.9	0.5	0.1	0.01		47.5	46	47.3		1.5		18	5	4.9	NA	37.4	0	0	NA	57		2	2	0	11	0	13	1	0	1	11		2	0	16	0	18	1	0	2	15	6	6
241	7125	07_Processed fruits	(c) Jams	Blueberries jam			172.1	0.7	0.3	0.03		43.8	39.5	41.3		4.3		1	3.3	3.3	NA	34.7	0	0	0	57		2	2	0	10	0	12	1	0	4	7		2	0	15	0	17	1	0	5	11	6	6
242	7154	07_Processed fruits	(c) Jams	Apples jam			210.9	0.2	0.1	0.01		52.7	51.9	51.1		0.8		7	1.1	3.6	NA	46.4	0	0	NA	57		2	2	0	12	0	14	1	0	0	13		2	0	17	0	19	1	0	1	17	6	6
243	7030	07_Processed fruits	(d) Fruits juices (100 %)	Satsuma mandarins, straight juice			45.3	0.5	0.1	0.01		10.6	10.6	9.1		0		1	2.6	2.8	NA	3.7	0	0	NA	100		1	7	NE	6	NE	13	10	NE	NE	3		0	0	4	0	4	8	0	0	-4	5	5
244	7031	07_Processed fruits	(d) Fruits juices (100 %)	Satsuma mandarins, reconstituted juice			42.5	0.5	0.1	0.01		9.9	9.9	8.3		0		1	2.3	2.6	NA	3.4	0	0	NA	100		1	6	NE	6	NE	12	10	NE	NE	2		0	0	3	0	3	8	0	0	-5	5	5
245	7032	07_Processed fruits	(d) Fruits juices (100 %)	Satsuma mandarins juice, with juice sacs			52.8	0.2	0	0		13	13	11.0341	3	0		4	NA	NA	NA	NA	NA	NA	NA	100		1	8	NE	8	NE	16	10	NE	NE	6		0	0	5	0	5	8	0	0	-3	5	5
246	7042	07_Processed fruits	(d) Fruits juices (100 %)	Valencia orange, straight juice			46.6	0.8	0	0	5	11	10.7	8.8		0.3		1	2.6	2.9	0	3.3	0	0	NA	100		1	7	NE	6	NE	13	10	NE	NE	3		0	0	4	0	4	8	0	0	-4	5	5
247	7043	07_Processed fruits	(d) Fruits juices (100 %)	Valencia orange, reconstituted juice			46.1	0.7	0.1	0.03		10.7	10.5	7.7		0.2		1	1.9	2.1	0	3.7	0	0	0	100		1	7	NE	6	NE	13	10	NE	NE	3		0	0	3	0	3	8	0	0	-5	5	5
248	7063	07_Processed fruits	(d) Fruits juices (100 %)	Grapefruit, straight juice			44.3	0.6	0.1	0.01		10.3	10.2	8.7		0.1		1	3.2	3.5	NA	2	0	0	0	100		1	7	NE	6	NE	13	10	NE	NE	3		0	0	4	0	4	8	0	0	-4	5	5
249	7064	07_Processed fruits	(d) Fruits juices (100 %)	Grapefruit, reconstituted juice			38.5	0.7	0.1	0.01		8.8	8.6	7.7		0.2		1	2.8	3.1	NA	1.8	0	0	0	100		1	6	NE	6	NE	12	10	NE	NE	2		0	0	3	0	3	8	0	0	-5	5	5
250	7098	07_Processed fruits	(d) Fruits juices (100 %)	Pineapple, straight juice			46.1	0.3	0.1	0.01		11	11	9.9		0		1	2.8	2.8	0	4.3	0	0	0	100		1	7	NE	7	NE	14	10	NE	NE	4		0	0	4	0	4	8	0	0	-4	5	5
251	7099	07_Processed fruits	(d) Fruits juices (100 %)	Pineapple, reconstituted juice			45.7	0.1	0.1	0.01		11.1	11.1	9.9		0		1	2.8	2.8	0	4.3	0	0	0	100		1	7	NE	7	NE	14	10	NE	NE	4		0	0	4	0	4	8	0	0	-4	5	5
252	7118	07_Processed fruits	(d) Fruits juices (100 %)	Grapes, straight juice			60	0.3	0.2	0.03		14.3	14.2	13.9		0.1		1	6.7	7.2	0	0	0	0	0	100		1	9	NE	10	NE	19	10	NE	NE	9		0	0	6	0	6	8	0	0	-2	5	5
253	7119	07_Processed fruits	(d) Fruits juices (100 %)	Grapes, reconstituted juice			51.7	0.3	0.3	0.04		12	11.9	11.7		0.1		2	5.6	6.1	0	0	0	0	0	100		1	8	NE	8	NE	16	10	NE	NE	6		0	0	5	0	5	8	0	0	-3	5	5
254	7149	07_Processed fruits	(d) Fruits juices (100 %)	Apples, straight juice			48.9	0.2	0.1	0.01		11.8	11.8	10.6		0		3	2.8	6.4	NA	1.4	0	0	NA	100		1	7	NE	7	NE	14	10	NE	NE	4		0	0	5	0	5	8	0	0	-3	5	5
255	7150	07_Processed fruits	(d) Fruits juices (100 %)	Apples, reconstituted juice			47.8	0.1	0.2	0.02		11.4	11.4	10.3		0		6	2.7	6.2	NA	1.4	0	0	NA	100		1	7	NE	7	NE	14	10	NE	NE	4		0	0	4	0	4	8	0	0	-4	5	5
256	8003	08_Processed mushrooms	NA	Winter mushrooms, bottled in seasoning			76.5	3.6	0.3	0.02		16.9	12.8	9.5		4.1		1700	1.2	0.7	0	4.4	2.9	0	0.3	95		2	0	0	2	18	20	6	2	4	8		0	0	4	16	20	7	1	5	7	4	5
257	8022	08_Processed mushrooms	NA	Nameko, canned in brine			12.7	1	0.1	0.01		3.2	0.7	1.1		2.5		8	0	0	NA	0	0	0	1.1	95		2	0	0	0	0	0	6	0	2	-8		0	0	0	0	0	7	0	3	-10	5	5
258	8033	08_Processed mushrooms	NA	Button mushrooms, canned in brine			22.2	3.4	0.2	0.02		3.3	0.1	0.1		3.2		350	0	0.1	NA	0	0	0	0	95		2	0	0	0	3	3	6	2	3	-8		0	0	0	3	3	7	1	4	-9	5	5
259	8053	08_Processed mushrooms	NA	Shiitake mushroom compote			119	3.3	0.4	0	5	28.9	22.2	14.7		6.7		1000	2.5	2.5	0	9.4	0.3	0	0	95		2	1	0	3	11	15	6	2	7	0		1	0	7	9	17	7	1	8	1	6	5
260	9003	09_Processed algae	NA	Purple laver, dried			283.3	39.4	3.7	0.55		38.7	7.5	0		31.2		610	0	0	NA	0	0	0	NA	95		2	3	0	0	6	9	6	13	15	-25		3	0	0	5	8	7	13	15	-27	2	5
261	9005	09_Processed algae	NA	Purple laver, dried, seasoned and toasted			308.3	40	3.5	0.52		41.8	16.6	10.6		25.2		1700	0.2	0.3	0	10.1	0	0	0	95		2	3	0	2	18	23	6	13	15	-11		3	0	5	16	24	7	13	15	-11	4	5
262	9021	09_Processed algae	NA	Kombu, dried and thinly shaved	"Kezuri-kombu"		178.5	6.5	0.9	0.27		50.2	22	NA		28.2		2100	NA	NA	NA	NA	NA	NA	NA	95		2	2	0	NA	23	25	6	4	15	0		2	0	NA	20	22	7	2	15	-2	4	5
263	9022	09_Processed algae	NA	Kombu, seasoned and dried	"Shio-kombu"		193	16.9	0.4	0	5	37	23.9	NA		13.1		7100	NA	NA	NA	NA	NA	NA	NA	95		2	2	0	NA	30	32	6	9	12	5		2	0	NA	30	32	7	6	12	7	4	5
264	9026	09_Processed algae	NA	Gelidium jelly	"Tokoroten"		2	0.2	0	0	5	0.6	0	0	6	0.6		3	NA	NA	NA	NA	NA	NA	NA	95		1	1	NE	0	NE	1	9	NE	NE	-8		0	0	0	0	0	7	0	0	-7	5	5
265	9028	09_Processed algae	NA	Agar jelly	"Kanten"		3	0	0	0	5	1.5	0	0	6	1.5		2	NA	NA	NA	NA	NA	NA	NA	95		1	1	NE	0	NE	1	9	NE	NE	-8		0	0	0	0	0	7	0	2	-9	5	5
266	10006	10_Processed fish/mollusks/crustaceans products	(a) Dried products	Japanese Jack mackerel, salted and semi-dried split, raw	"Hirakiboshi"		160.4	20.2	8.8	2.35		0.1	0.1	0	6	0		670	NA	NA	NA	NA	NA	NA	NA	0		2	2	2	0	7	11	0	10	0	1		1	3	0	6	10	0	8	0	2	1	4
267	10007	10_Processed fish/mollusks/crustaceans products	(a) Dried products	Japanese Jack mackerel, salted and semi-dried split, baked	"Hirakiboshi"		209.5	24.6	12.3	3.23		0.1	0.1	0	6	0		770	NA	NA	NA	NA	NA	NA	NA	0		2	2	3	0	8	13	0	0	0	13		2	5	0	7	14	0	0	0	14	3	4
268	10013	10_Processed fish/mollusks/crustaceans products	(a) Dried products	Brownstriped mackerel scad, salted and semi-dried split	"Hirakiboshi"		147.8	22.9	6.2	1.6		0.1	0.1	0	6	0		830	NA	NA	NA	NA	NA	NA	NA	0		2	1	1	0	9	11	0	10	0	1		1	2	0	8	11	0	9	0	2	1	4
269	10014	10_Processed fish/mollusks/crustaceans products	(a) Dried products	Brownstriped mackerel scad, brine-soaked and dried scad	"Kusaya"		227.8	49.9	3	0.8		0.3	0.3	0	6	0		1600	NA	NA	NA	NA	NA	NA	NA	0		2	2	0	0	17	19	0	0	0	19		2	1	0	15	18	0	0	0	18	4	4
270	10034	10_Processed fish/mollusks/crustaceans products	(a) Dried products	Japanese sand lance, boiled and dried whole	"Niboshi"		233.3	43.1	6.1	0.86		1.5	1.5	0	6	0		2800	NA	NA	NA	NA	NA	NA	NA	0		2	2	0	0	30	32	0	0	0	32		2	1	0	27	30	0	0	0	30	4	4
271	10043	10_Processed fish/mollusks/crustaceans products	(a) Dried products	Pacific round herring, salted and dried whole, raw	"Maruboshi"		227.1	45	5.1	1.4		0.3	0.3	0	6	0		2300	NA	NA	NA	NA	NA	NA	NA	0		2	2	1	0	25	28	0	0	0	28		2	2	0	22	26	0	0	0	26	4	4
272	10045	10_Processed fish/mollusks/crustaceans products	(a) Dried products	Japanese anchovy, boiled and dried whole	"Niboshi"		315	64.5	6.2	1.27		0.3	0.3	0	6	0		1700	NA	NA	NA	NA	NA	NA	NA	0		2	3	1	0	18	22	0	0	0	22		3	2	0	16	21	0	0	0	21	4	4
273	10046	10_Processed fish/mollusks/crustaceans products	(a) Dried products	Japanese anchovy, dried young anchovy	"Tazukuri"		318.9	66.6	5.7	1.18		0.3	0.3	0	6	0		710	NA	NA	NA	NA	NA	NA	NA	0		2	3	1	0	7	11	0	15	0	-4		3	1	0	6	10	0	15	0	-5	1	4
274	10051	10_Processed fish/mollusks/crustaceans products	(a) Dried products	Japanese pilchard, mild salted and semi-dried whole, raw	"Namaboshi"		230.8	20.6	16	5.02		1.1	1.1	0	6	0		690	NA	NA	NA	NA	NA	NA	NA	0		2	2	5	0	7	14	0	0	0	14		2	8	0	6	16	0	0	0	16	3	4
275	10052	10_Processed fish/mollusks/crustaceans products	(a) Dried products	Japanese pilchard, salted and dried whole, raw	"Maruboshi"		183.5	32.8	5.5	1.48		0.7	0.7	0	6	0		1500	NA	NA	NA	NA	NA	NA	NA	0		2	2	1	0	16	19	0	0	0	19		2	2	0	14	18	0	0	0	18	4	4
276	10055	10_Processed fish/mollusks/crustaceans products	(a) Dried products	Sardine, boiled and dried whitebait, mild dried	"Shirasuboshi"		117.3	24.5	2.1	0.34		0.1	0.1	0	6	0		1700	NA	NA	NA	NA	NA	NA	NA	0		2	1	0	0	18	19	0	0	0	19		1	0	0	16	17	0	0	0	17	4	4
277	10056	10_Processed fish/mollusks/crustaceans products	(a) Dried products	Sardine, boiled and dried whitebait, semi-dried	"Shirasuboshi"		195.5	40.5	3.5	0.54		0.5	0.5	0	6	0		2600	NA	NA	NA	NA	NA	NA	NA	0		2	2	0	0	28	30	0	0	0	30		2	0	0	25	27	0	0	0	27	4	4
278	10057	10_Processed fish/mollusks/crustaceans products	(a) Dried products	Sardine, sheet of dried whitebait	"Tatamiiwashi"		353.6	75.1	5.6	1.53		0.7	0.7	0	6	0		850	NA	NA	NA	NA	NA	NA	NA	0		2	4	1	0	9	14	0	0	0	14		4	2	0	8	14	0	0	0	14	1	4
279	10058	10_Processed fish/mollusks/crustaceans products	(a) Dried products	Japanese anchovy, split seasoned with Mirin and dried	"Mirinboshi"		340.2	44.3	7	1.4		25	25	NA		0		1100	NA	NA	NA	NA	NA	NA	NA	0		2	4	1	NA	12	17	0	0	0	17		4	2	NA	10	16	0	0	0	16	1	4
280	10059	10_Processed fish/mollusks/crustaceans products	(a) Dried products	Japanese pilchard, split seasoned with Mirin and dried	"Mirinboshi"		332.1	31.4	15.7	3.64		16.3	16.3	NA		0		670	NA	NA	NA	NA	NA	NA	NA	0		2	4	3	NA	7	14	0	0	0	14		4	6	NA	6	16	0	0	0	16	3	4
281	10072	10_Processed fish/mollusks/crustaceans products	(a) Dried products	Black scraper, seasoned and dried fillet	"Ajitsuke-hirakiboshi"		291.6	58.9	1.6	0.36		10.4	10.4	NA		0		2400	NA	NA	NA	NA	NA	NA	NA	0		2	3	0	NA	26	29	0	0	0	29		3	0	NA	23	26	0	0	0	26	4	4
282	10106	10_Processed fish/mollusks/crustaceans products	(a) Dried products	Righteye flounders, dried			111.4	20.2	3.4	0.73		0	0	0	6	0		430	NA	NA	NA	NA	NA	NA	NA	0		2	1	0	0	4	5	0	10	0	-5		1	1	0	4	6	0	8	0	-2	1	4
283	10112	10_Processed fish/mollusks/crustaceans products	(a) Dried products	Blue sprat, seasoned and dried			260.2	47.9	7.4	1.74		0.5	0.5	0	6	0		2600	NA	NA	NA	NA	NA	NA	NA	0		2	3	1	0	28	32	0	0	0	32		3	2	0	25	30	0	0	0	30	4	4
284	10151	10_Processed fish/mollusks/crustaceans products	(a) Dried products	Sockeye salmon, smoked			152.7	25.7	5.5	0.97		0.1	0.1	0	6	0		1500	NA	NA	NA	NA	NA	NA	NA	0		2	1	0	0	16	17	0	0	0	17		1	1	0	14	16	0	0	0	16	4	4
285	10162	10_Processed fish/mollusks/crustaceans products	(a) Dried products	Mackerels, processed products, mild salted and semi-dried split	"Hirakiboshi"		332.1	18.7	28.5	6.57		0.2	0.2	0	6	0		680	NA	NA	NA	NA	NA	NA	NA	0		2	4	6	0	7	17	0	0	0	17		4	10	0	6	20	0	0	0	20	3	4
286	10175	10_Processed fish/mollusks/crustaceans products	(a) Dried products	Pacific saury, mild salted and semi-dried split	"Hirakiboshi"		248.6	19.3	19	3.49		0.1	0.1	0	6	0		500	NA	NA	NA	NA	NA	NA	NA	0		2	3	3	0	5	11	0	9	0	2		2	5	0	4	11	0	8	0	3	1	4
287	10176	10_Processed fish/mollusks/crustaceans products	(a) Dried products	Pacific saury, seasoned with Mirin and dried fillet	"Mirinboshi"		409.4	23.9	25.8	4.56		20.4	20.4	NA		0		1400	NA	NA	NA	NA	NA	NA	NA	0		2	5	4	NA	15	24	0	0	0	24		4	7	NA	13	24	0	0	0	24	4	4
288	10180	10_Processed fish/mollusks/crustaceans products	(a) Dried products	Shishamo smelt, semi-dried			157.7	21	8.1	1.62		0.2	0.2	0	6	0		490	NA	NA	NA	NA	NA	NA	NA	0		2	1	1	0	5	7	0	10	0	-3		1	2	0	4	7	0	8	0	-1	1	4
289	10182	10_Processed fish/mollusks/crustaceans products	(a) Dried products	Atlantic capelin, semi-dried			168.8	15.6	11.6	1.95		0.5	0.5	0	6	0		590	NA	NA	NA	NA	NA	NA	NA	0		2	2	1	0	6	9	0	8	0	1		2	3	0	5	10	0	6	0	4	1	4
290	10209	10_Processed fish/mollusks/crustaceans products	(a) Dried products	Pacific cod, dried split			300.4	73.2	0.8	0.16		0.1	0.1	0	6	0		1500	NA	NA	NA	NA	NA	NA	NA	0		2	3	0	0	16	19	0	0	0	19		3	0	0	14	17	0	0	0	17	4	4
291	10219	10_Processed fish/mollusks/crustaceans products	(a) Dried products	Pacific herring, dried fillet	"Migaki-nishin"		234.7	20.9	16.7	3.46		0.2	0.2	0	6	0		170	NA	NA	NA	NA	NA	NA	NA	0		2	2	3	0	1	6	0	10	0	-4		2	5	0	1	8	0	8	0	0	1	4
292	10220	10_Processed fish/mollusks/crustaceans products	(a) Dried products	Pacific herring, dried split	"Hirakiboshi"		252.1	18.5	19.7	3.85		0.2	0.2	0	6	0		360	NA	NA	NA	NA	NA	NA	NA	0		2	3	3	0	3	9	0	9	0	0		3	6	0	3	12	0	7	0	5	1	4
293	10221	10_Processed fish/mollusks/crustaceans products	(a) Dried products	Pacific herring, smoked			291.3	23.1	22.1	4.53		0	0	0	6	0		3900	NA	NA	NA	NA	NA	NA	NA	0		2	3	4	0	30	37	0	0	0	37		3	7	0	30	40	0	0	0	40	4	4
294	10223	10_Processed fish/mollusks/crustaceans products	(a) Dried products	Pacific herring, ovary, dried			385.2	65.2	13.6	2.37		0.5	0.5	0	6	0		1400	NA	NA	NA	NA	NA	NA	NA	0		2	4	2	0	15	21	0	0	0	21		4	3	0	13	20	0	0	0	20	4	4
295	10229	10_Processed fish/mollusks/crustaceans products	(a) Dried products	Sandfish, salted and semi-dried whole	"Namaboshi"		159.5	16.7	10.3	2.01		0	0	0	6	0		510	NA	NA	NA	NA	NA	NA	NA	0		2	1	2	0	5	8	0	8	0	0		1	3	0	4	8	0	6	0	2	1	4
296	10248	10_Processed fish/mollusks/crustaceans products	(a) Dried products	Atka mackerel, mild salted and semi-dried split	"Hirakiboshi"		167.4	20.6	9.4	1.99		0.1	0.1	0	6	0		690	NA	NA	NA	NA	NA	NA	NA	0		2	2	1	0	7	10	0	10	0	0		2	3	0	6	11	0	8	0	3	1	4
297	10274	10_Processed fish/mollusks/crustaceans products	(a) Dried products	Lamprey, dried			484	50.3	31.2	6.57		0.5	0.5	0	6	0		130	NA	NA	NA	NA	NA	NA	NA	0		2	6	6	0	1	13	0	0	0	13		5	10	0	1	16	0	0	0	16	3	4
298	10286	10_Processed fish/mollusks/crustaceans products	(a) Dried products	Abalone, steamed and dried			261.6	38	1.6	0.22		23.8	23.8	NA		0		2900	NA	NA	NA	NA	NA	NA	NA	0		2	3	0	NA	30	33	0	0	0	33		3	0	NA	28	31	0	0	0	31	4	4
299	10314	10_Processed fish/mollusks/crustaceans products	(a) Dried products	Scallops, adductor muscle, boiled and dried	"Niboshi"		305.8	65.7	1.4	0.13		7.6	7.6	NA		0		2500	NA	NA	NA	NA	NA	NA	NA	0		2	3	0	NA	27	30	0	0	0	30		3	0	NA	24	27	0	0	0	27	4	4
300	10325	10_Processed fish/mollusks/crustaceans products	(a) Dried products	Sakura shrimps, dried			296	64.9	4	0.59		0.1	0.1	0	6	0	1	1200	NA	NA	NA	NA	NA	NA	NA	0		2	3	0	0	13	16	0	0	0	16		3	0	0	11	14	0	0	0	14	1	4
301	10326	10_Processed fish/mollusks/crustaceans products	(a) Dried products	Sakura shrimps, boiled and dried	"Niboshi"		259.3	59.1	2.5	0.35		0.1	0.1	0	6	0	1	3400	NA	NA	NA	NA	NA	NA	NA	0		2	3	0	0	30	33	0	0	0	33		3	0	0	30	33	0	0	0	33	4	4
302	10330	10_Processed fish/mollusks/crustaceans products	(a) Dried products	Processed shrimps, boiled and dried			220.8	48.6	2.8	0.45		0.3	0.3	0	6	0	1	1500	NA	NA	NA	NA	NA	NA	NA	0		2	2	0	0	16	18	0	0	0	18		2	0	0	14	16	0	0	0	16	4	4
303	10350	10_Processed fish/mollusks/crustaceans products	(a) Dried products	Firefly squids, seasoned and smoked			325.1	43.1	7.5	1.15		21.3	21.3	NA		0		1500	NA	NA	NA	NA	NA	NA	NA	0		2	4	1	NA	16	21	0	0	0	21		3	1	NA	14	18	0	0	0	18	4	4
304	10353	10_Processed fish/mollusks/crustaceans products	(a) Dried products	Squid, dried	"Surume"		317.1	69.2	4.3	0.6		0.4	0.4	0	6	0		890	NA	NA	NA	NA	NA	NA	NA	0		2	3	0	0	9	12	0	15	0	-3		3	0	0	8	11	0	15	0	-4	1	4
305	10354	10_Processed fish/mollusks/crustaceans products	(a) Dried products	Squid, dried, seasoned and shredded	"Saki-ika"		279.1	45.5	3.1	0.25		17.3	17.3	NA		0		2700	NA	NA	NA	NA	NA	NA	NA	0		2	3	0	NA	29	32	0	0	0	32		3	0	NA	26	29	0	0	0	29	4	4
306	10355	10_Processed fish/mollusks/crustaceans products	(a) Dried products	Squid, seasoned and smoked			205.5	35.2	1.5	0.24		12.8	12.8	NA		0		2400	NA	NA	NA	NA	NA	NA	NA	0		2	2	0	NA	26	28	0	0	0	28		2	0	NA	23	25	0	0	0	25	4	4
307	10421	10_Processed fish/mollusks/crustaceans products	(a) Dried products	Flying fish, boiled and dried	"Niboshi"		340.2	80	2.2	0.37		0.1	0.1	0	6	0		610	NA	NA	NA	NA	NA	NA	NA	0		2	4	0	0	6	10	0	15	0	-5		4	0	0	5	9	0	15	0	-6	1	4
308	10422	10_Processed fish/mollusks/crustaceans products	(a) Dried products	Flying fish, baked and dried	"Yakiboshi"		323.7	73.4	3.3	0.56		0.1	0.1	0	6	0		690	NA	NA	NA	NA	NA	NA	NA	0		2	4	0	0	7	11	0	15	0	-4		3	0	0	6	9	0	15	0	-6	1	4
309	10445	10_Processed fish/mollusks/crustaceans products	(a) Dried products	Whitebait, boiled	"Kamaage shirasu"		85.7	17.6	1.7	0.35		0	0	0	6	0		840	NA	NA	NA	NA	NA	NA	NA	0		2	1	0	0	9	10	0	9	0	1		1	0	0	8	9	0	7	0	2	1	4
310	10060	10_Processed fish/mollusks/crustaceans products	(b) Canned products	Japanese pilchard, canned products, in brine			178.6	20.7	10.6	2.71		0.1	0.1	0	6	0		330	NA	NA	NA	NA	NA	NA	NA	0		2	2	2	0	3	7	0	10	0	-3		2	4	0	3	9	0	8	0	1	1	1
311	10061	10_Processed fish/mollusks/crustaceans products	(b) Canned products	Japanese pilchard, canned products, with seasoning			211.5	20.4	11.9	3.56		5.7	5.7	NA		0		560	NA	NA	NA	NA	NA	NA	NA	0		2	2	3	NA	6	11	0	10	0	1		2	5	NA	5	12	0	8	0	4	1	1
312	10062	10_Processed fish/mollusks/crustaceans products	(b) Canned products	Japanese pilchard, canned products, in tomato sauce			172.4	17.5	10.8	3.32		1.3	1.3	0	6	0		280	NA	NA	NA	NA	NA	NA	NA	0		2	2	3	0	3	8	0	9	0	-1		2	5	0	2	9	0	7	0	2	1	1
313	10063	10_Processed fish/mollusks/crustaceans products	(b) Canned products	Japanese pilchard, canned products, in oil			358.7	20.3	30.7	7.05		0.3	0.3	0	6	0		320	NA	NA	NA	NA	NA	NA	NA	0		2	4	7	0	3	14	0	0	0	14		4	11	0	3	18	0	0	0	18	3	1
314	10064	10_Processed fish/mollusks/crustaceans products	(b) Canned products	Japanese pilchard, baked and seasoned fillet, canned products	"Kabayaki"		242.4	16.2	15.6	4.61		9.3	9.3	NA		0		610	NA	NA	NA	NA	NA	NA	NA	0		2	3	4	NA	6	13	0	0	0	13		2	7	NA	5	14	0	0	0	14	3	1
315	10397	10_Processed fish/mollusks/crustaceans products	(b) Canned products	Anchovy, canned products, in oil			158.4	24.2	6.8	1.09		0.1	0.1	0	6	0		5200	NA	NA	NA	NA	NA	NA	NA	0		2	1	1	0	30	32	0	0	0	32		1	1	0	30	32	0	0	0	32	4	1
316	10096	10_Processed fish/mollusks/crustaceans products	(b) Canned products	Skipjack tuna and frigate mackerel, canned products, flaked meat with seasoning			140.7	18.4	2.7	0.78		10.7	10.7	NA		0		650	NA	NA	NA	NA	NA	NA	NA	0		2	1	0	NA	7	8	0	9	0	-1		1	1	NA	6	8	0	7	0	1	1	1
317	10097	10_Processed fish/mollusks/crustaceans products	(b) Canned products	Skipjack tuna and frigate mackerel, canned products, flaked meat in oil			293.4	18.8	24.2	3.48		0.1	0.1	0	6	0		350	NA	NA	NA	NA	NA	NA	NA	0		2	3	3	0	3	9	0	9	0	0		3	5	0	3	11	0	7	0	4	1	1
318	10129	10_Processed fish/mollusks/crustaceans products	(b) Canned products	Pink salmon, canned in brine			148	20.7	7.2	1.29		0.1	0.1	0	6	0		360	NA	NA	NA	NA	NA	NA	NA	0		2	1	1	0	3	5	0	10	0	-5		1	2	0	3	6	0	8	0	-2	1	1
319	10143	10_Processed fish/mollusks/crustaceans products	(b) Canned products	Chum salmon, canned in brine			161.7	21.2	8.5	1.79		0.1	0.1	0	6	0		230	NA	NA	NA	NA	NA	NA	NA	0		2	2	1	0	2	5	0	10	0	-5		1	2	0	2	5	0	9	0	-4	1	1
320	10164	10_Processed fish/mollusks/crustaceans products	(b) Canned products	Mackerel, canned products, boiled in brine			180.7	20.9	10.7	2.42		0.2	0.2	0	6	0		340	NA	NA	NA	NA	NA	NA	NA	0		2	2	2	0	3	7	0	10	0	-3		2	4	0	3	9	0	8	0	1	1	1
321	10165	10_Processed fish/mollusks/crustaceans products	(b) Canned products	Mackerel, canned products, boiled with miso			216.7	16.3	13.9	3.7		6.6	6.6	NA		0		430	NA	NA	NA	NA	NA	NA	NA	0		2	2	3	NA	4	9	0	8	0	1		2	6	NA	4	12	0	6	0	6	1	1
322	10166	10_Processed fish/mollusks/crustaceans products	(b) Canned products	Mackerel, canned products, boiled with seasoning			215	21.4	12.6	3.35		4	4	NA		0		530	NA	NA	NA	NA	NA	NA	NA	0		2	2	3	NA	5	10	0	10	0	0		2	5	NA	5	12	0	9	0	3	1	1
323	10177	10_Processed fish/mollusks/crustaceans products	(b) Canned products	Pacific saury, canned products, boiled with seasoning			268.1	18.9	18.9	3.77		5.6	5.6	NA		0		540	NA	NA	NA	NA	NA	NA	NA	0		2	3	3	NA	5	11	0	9	0	2		3	6	NA	5	14	0	0	0	14	3	1
324	10178	10_Processed fish/mollusks/crustaceans products	(b) Canned products	Pacific saury, canned product, baked and seasoned fillet	"Kabayaki"		225.4	17.4	13	2.55		9.7	9.7	NA		0		600	NA	NA	NA	NA	NA	NA	NA	0		2	2	2	NA	6	10	0	9	0	1		2	4	NA	5	11	0	7	0	4	1	1
325	10260	10_Processed fish/mollusks/crustaceans products	(b) Canned products	Tuna, canned products, flaked light meat in brine			71.1	16	0.7	0.18		0.2	0.2	0	6	0		210	NA	NA	NA	NA	NA	NA	NA	0		2	0	0	0	2	2	0	8	0	-6		0	0	0	2	2	0	6	0	-4	1	1
326	10261	10_Processed fish/mollusks/crustaceans products	(b) Canned products	Tuna, canned products, flaked white meat in brine			97.3	18.3	2.5	0.64		0.4	0.4	0	6	0		260	NA	NA	NA	NA	NA	NA	NA	0		2	1	0	0	2	3	0	9	0	-6		1	1	0	2	4	0	7	0	-3	1	1
327	10262	10_Processed fish/mollusks/crustaceans products	(b) Canned products	Tuna, canned products, flaked meat with seasoning			136.3	19	2.3	0.58		9.9	9.9	NA		0		760	NA	NA	NA	NA	NA	NA	NA	0		2	1	0	NA	8	9	0	9	0	0		1	0	NA	7	8	0	7	0	1	1	1
328	10263	10_Processed fish/mollusks/crustaceans products	(b) Canned products	Tuna, canned products, flaked light meat in oil			266.5	17.7	21.7	3.37		0.1	0.1	0	6	0		340	NA	NA	NA	NA	NA	NA	NA	0		2	3	3	0	3	9	0	9	0	0		3	5	0	3	11	0	7	0	4	1	1
329	10264	10_Processed fish/mollusks/crustaceans products	(b) Canned products	Tuna, canned products, flaked white meat in oil			288	18.8	23.6	4.85		0.1	0.1	0	6	0		370	NA	NA	NA	NA	NA	NA	NA	0		2	3	4	0	4	11	0	9	0	2		3	8	0	3	14	0	0	0	14	3	1
330	10283	10_Processed fish/mollusks/crustaceans products	(b) Canned products	Short-necked clam, canned products, boiled in brine			108.6	20.3	2.2	0.34		1.9	1.9	0	6	0		390	NA	NA	NA	NA	NA	NA	NA	0		2	1	0	0	4	5	0	10	0	-5		1	0	0	3	4	0	8	0	-4	1	1
331	10284	10_Processed fish/mollusks/crustaceans products	(b) Canned products	Short-necked clam, canned products, boiled with seasoning,			129.5	16.6	1.9	0.24		11.5	11.5	NA		0		640	NA	NA	NA	NA	NA	NA	NA	0		2	1	0	NA	7	8	0	8	0	0		1	0	NA	6	7	0	6	0	1	1	1
332	10288	10_Processed fish/mollusks/crustaceans products	(b) Canned products	Abalone, canned in brine			85.2	19.4	0.4	0.07		1	1	0	6	0		570	NA	NA	NA	NA	NA	NA	NA	0		2	1	0	0	6	7	0	9	0	-2		1	0	0	5	6	0	8	0	-2	1	1
333	10291	10_Processed fish/mollusks/crustaceans products	(b) Canned products	Escargot apple snails, canned in brine			78.2	16.5	1	0.07		0.8	0.8	0	6	0		260	NA	NA	NA	NA	NA	NA	NA	0		2	0	0	0	2	2	0	8	0	-6		0	0	0	2	2	0	6	0	-4	1	1
334	10294	10_Processed fish/mollusks/crustaceans products	(b) Canned products	Pacific oyster, canned in oil, smoked			298.2	12.5	22.6	6.18		11.2	11.2	NA		0		300	NA	NA	NA	NA	NA	NA	NA	0		2	3	6	NA	3	12	0	7	0	5		3	10	NA	2	15	0	0	0	15	3	1
335	10318	10_Processed fish/mollusks/crustaceans products	(b) Canned products	Ark shell, canned with seasoning			135	15.9	2.2	0.37		12.9	12.9	NA		0		870	NA	NA	NA	NA	NA	NA	NA	0		2	1	0	NA	9	10	0	8	0	2		1	0	NA	8	9	0	6	0	3	1	1
336	10315	10_Processed fish/mollusks/crustaceans products	(b) Canned products	Giant ezo-scallop, adductor muscle, canned products, boiled in brine			89.4	19.5	0.6	0.06		1.5	1.5	0	6	0		390	NA	NA	NA	NA	NA	NA	NA	0		2	1	0	0	4	5	0	9	0	-4		1	0	0	3	4	0	8	0	-4	1	1
337	10337	10_Processed fish/mollusks/crustaceans products	(b) Canned products	Snow crab, canned products, boiled in brine			69.6	16.3	0.4	0.04		0.2	0.2	0	6	0		670	NA	NA	NA	NA	NA	NA	NA	0		2	0	0	0	7	7	0	8	0	-1		0	0	0	6	6	0	6	0	0	1	1
338	10340	10_Processed fish/mollusks/crustaceans products	(b) Canned products	Red king crab, canned products, boiled in brine			85.5	20.6	0.3	0.03		0.1	0.1	0	6	0		580	NA	NA	NA	NA	NA	NA	NA	0		2	1	0	0	6	7	0	10	0	-3		1	0	0	5	6	0	8	0	-2	1	1
339	10359	10_Processed fish/mollusks/crustaceans products	(b) Canned products	Processed squid, canned with seasoning			132.6	21.4	1.8	0.25		7.7	7.7	NA		0		700	NA	NA	NA	NA	NA	NA	NA	0		2	1	0	NA	7	8	0	10	0	-2		1	0	NA	6	7	0	9	0	-2	1	1
340	10029	10_Processed fish/mollusks/crustaceans products	(c) Salted/simmered/pickled products	Ayu, salted and fermented viscera	"Uruka"		170.7	11.4	13.1	3.71		1.8	1.8	0	6	0		5100	NA	NA	NA	NA	NA	NA	NA	0		2	2	3	0	30	35	0	0	0	35		2	6	0	30	38	0	0	0	38	4	4
341	10035	10_Processed fish/mollusks/crustaceans products	(c) Salted/simmered/pickled products	Japanese sand lance, simmered whole in soy sauce and sugar	"Tsukudani"		281.8	29.4	4.6	0.66		30.7	30.7	NA		0		2200	NA	NA	NA	NA	NA	NA	NA	0		2	3	0	NA	24	27	0	0	0	27		3	1	NA	21	25	0	0	0	25	4	4
342	10036	10_Processed fish/mollusks/crustaceans products	(c) Salted/simmered/pickled products	Japanese sand lance, simmered whole in glucose syrup and soy sauce	"Ameni"		278.9	25.6	3.7	0.48		35.8	35.8	NA		0		1700	NA	NA	NA	NA	NA	NA	NA	0		2	3	0	NA	18	21	0	0	0	21		3	0	NA	16	19	0	0	0	19	4	4
343	10082	10_Processed fish/mollusks/crustaceans products	(c) Salted/simmered/pickled products	Japanese sculpin, simmered whole fish in soy sauce and sugar	"Tsukudani"		302.3	29.4	5.5	0.85		33.8	33.8	NA		0		1700	NA	NA	NA	NA	NA	NA	NA	0		2	3	0	NA	18	21	0	0	0	21		3	1	NA	16	20	0	0	0	20	4	4
344	10089	10_Processed fish/mollusks/crustaceans products	(c) Salted/simmered/pickled products	skipjack tuna, processed products, boiled meat	"Namari"		127.1	29.8	0.7	0.16		0.4	0.4	0	6	0		110	NA	NA	NA	NA	NA	NA	NA	0		2	1	0	0	1	2	0	12	0	-10		1	0	0	1	2	0	11	0	-9	1	4
345	10090	10_Processed fish/mollusks/crustaceans products	(c) Salted/simmered/pickled products	skipjack tuna, processed products, boiled and semi-dried fillet	"Namari-bushi"		163.9	38	1.1	0.27		0.5	0.5	0	6	0		95	NA	NA	NA	NA	NA	NA	NA	0		2	2	0	0	1	3	0	13	0	-10		1	0	0	0	1	0	13	0	-12	1	4
346	10093	10_Processed fish/mollusks/crustaceans products	(c) Salted/simmered/pickled products	Skipjack tuna and frigate mackerel, processed products, simmered in soy sauce and sugar	"Kezuri-bushi" "Katsuo-bushi"		236.9	19.5	3.3	0.6		32.3	32.3	NA		0		3100	NA	NA	NA	NA	NA	NA	NA	0		2	2	0	NA	30	32	0	0	0	32		2	0	NA	30	32	0	0	0	32	4	4
347	10094	10_Processed fish/mollusks/crustaceans products	(c) Salted/simmered/pickled products	Skipjack tuna and frigate mackerel, processed products, meat cube boiled in soy sauce and sugar	"Kakuni"		224	31	1.6	0.35		21.4	21.4	NA		0		1500	NA	NA	NA	NA	NA	NA	NA	0		2	2	0	NA	16	18	0	0	0	18		2	0	NA	14	16	0	0	0	16	4	4
348	10095	10_Processed fish/mollusks/crustaceans products	(c) Salted/simmered/pickled products	Skipjack tuna, processed products, salted and fermented viscera	"Shiokara"		61.5	12	1.5	0.33		0	0	0	6	0		5000	NA	NA	NA	NA	NA	NA	NA	0		2	0	0	0	30	30	0	0	0	30		0	0	0	30	30	0	0	0	30	4	4
349	10113	10_Processed fish/mollusks/crustaceans products	(c) Salted/simmered/pickled products	Caviar, salted product			263.1	26.2	17.1	3.15		1.1	1.1	0	6	0		1600	NA	NA	NA	NA	NA	NA	NA	0		2	3	3	0	17	23	0	0	0	23		3	5	0	15	23	0	0	0	23	4	4
350	10125	10_Processed fish/mollusks/crustaceans products	(c) Salted/simmered/pickled products	Dotted gizzard shad, marinated in vinegar and sugar	"Amazu-zuke"		192.9	19.1	10.1	3		6.4	6.4	NA		0		890	NA	NA	NA	NA	NA	NA	NA	0		2	2	2	NA	9	13	0	0	0	13		2	4	NA	8	14	0	0	0	14	1	4
351	10140	10_Processed fish/mollusks/crustaceans products	(c) Salted/simmered/pickled products	Chum salmon, salted roe	"Ikura"		271.6	32.6	15.6	2.42		0.2	0.2	0	6	0		910	NA	NA	NA	NA	NA	NA	NA	0		2	3	2	0	10	15	0	0	0	15		3	4	0	8	15	0	0	0	15	1	4
352	10141	10_Processed fish/mollusks/crustaceans products	(c) Salted/simmered/pickled products	Chum salmon, salted ovary	"Sujiko"		282.2	30.5	17.4	2.72		0.9	0.9	0	6	0		1900	NA	NA	NA	NA	NA	NA	NA	0		2	3	2	0	21	26	0	0	0	26		3	4	0	18	25	0	0	0	25	4	4
353	10142	10_Processed fish/mollusks/crustaceans products	(c) Salted/simmered/pickled products	Chum salmon, salted and fermented kidney	"Mefun"		77.3	16.9	0.9	0.18		0.4	0.4	0	6	0		5800	NA	NA	NA	NA	NA	NA	NA	0		2	0	0	0	30	30	0	0	0	30		0	0	0	30	30	0	0	0	30	4	4
354	10161	10_Processed fish/mollusks/crustaceans products	(c) Salted/simmered/pickled products	Mackerel, processed products, plain salted fillet	"Shiosaba"		277.1	26.2	19.1	3.79		0.1	0.1	0	6	0		720	NA	NA	NA	NA	NA	NA	NA	0		2	3	3	0	7	13	0	0	0	13		3	6	0	6	15	0	0	0	15	3	4
355	10163	10_Processed fish/mollusks/crustaceans products	(c) Salted/simmered/pickled products	Mackerel, processed products, vinegar marinated fillet	"Shimesaba"		323.3	18.6	26.9	5.79		1.7	1.7	0	6	0		640	NA	NA	NA	NA	NA	NA	NA	0		2	4	5	0	7	16	0	0	0	16		3	9	0	6	18	0	0	0	18	3	4
356	10202	10_Processed fish/mollusks/crustaceans products	(c) Salted/simmered/pickled products	Cod, walleye pollock, salted roe, raw	"Tarako"		139.9	24	4.7	0.71		0.4	0.4	0	6	0		1800	NA	NA	NA	NA	NA	NA	NA	0		2	1	0	0	19	20	0	0	0	20		1	1	0	17	19	0	0	0	19	4	4
357	10203	10_Processed fish/mollusks/crustaceans products	(c) Salted/simmered/pickled products	Cod, walleye pollock, salted roe, baked	"Tarako"		170.1	28.3	6.1	0.91		0.5	0.5	0	6	0		2100	NA	NA	NA	NA	NA	NA	NA	0		2	2	0	0	23	25	0	0	0	25		2	1	0	20	23	0	0	0	23	4	4
358	10204	10_Processed fish/mollusks/crustaceans products	(c) Salted/simmered/pickled products	Cod, walleye pollock, salted roe with red hot pepper powder	"Karashi-mentaiko"		125.7	21	3.3	0.54		3	3	NA		0		2200	NA	NA	NA	NA	NA	NA	NA	0		2	1	0	NA	24	25	0	0	0	25		1	0	NA	21	22	0	0	0	22	4	4
359	10207	10_Processed fish/mollusks/crustaceans products	(c) Salted/simmered/pickled products	Pacific cod, milt, raw			61.6	13.4	0.8	0.09		0.2	0.2	0	6	0		110	NA	NA	NA	NA	NA	NA	NA	0		2	0	0	0	1	1	0	7	0	-6		0	0	0	1	1	0	5	0	-4	1	4
360	10208	10_Processed fish/mollusks/crustaceans products	(c) Salted/simmered/pickled products	Pacific cod, salted fillet			61.7	15.2	0.1	0.01		0	0	0	6	0		790	NA	NA	NA	NA	NA	NA	NA	0		2	0	0	0	8	8	0	8	0	0		0	0	0	7	7	0	6	0	1	1	4
361	10210	10_Processed fish/mollusks/crustaceans products	(c) Salted/simmered/pickled products	Pacific cod, mashed and seasoned meat	"Denbu"		277.9	25.5	1.1	0.17		41.5	41.5	NA		0		1600	NA	NA	NA	NA	NA	NA	NA	0		2	3	0	NA	17	20	0	0	0	20		3	0	NA	15	18	0	0	0	18	4	4
362	10222	10_Processed fish/mollusks/crustaceans products	(c) Salted/simmered/pickled products	Pacific herring, roe, raw			161.9	25.2	6.7	0.85		0.2	0.2	0	6	0		320	NA	NA	NA	NA	NA	NA	NA	0		2	2	0	0	3	5	0	11	0	-6		1	1	0	3	5	0	10	0	-5	1	4
363	10224	10_Processed fish/mollusks/crustaceans products	(c) Salted/simmered/pickled products	Pacific herring, roe, salt-cured products, desalted			89.4	15	3	0.52		0.6	0.6	0	6	0		480	NA	NA	NA	NA	NA	NA	NA	0		2	1	0	0	5	6	0	8	0	-2		1	0	0	4	5	0	5	0	0	1	4
364	10226	10_Processed fish/mollusks/crustaceans products	(c) Salted/simmered/pickled products	yellowfin goby, boiled whole in soy sauce	"Tsukudani"		283.8	24.3	3	0.53		39.9	39.9	NA		0		2200	NA	NA	NA	NA	NA	NA	NA	0		2	3	0	NA	24	27	0	0	0	27		3	0	NA	21	24	0	0	0	24	4	4
365	10227	10_Processed fish/mollusks/crustaceans products	(c) Salted/simmered/pickled products	yellowfin goby, simmered whole in soy sauce and sugar	"Kanroni"		265.4	21.1	2.2	0.38		40.3	40.3	NA		0		1500	NA	NA	NA	NA	NA	NA	NA	0		2	3	0	NA	16	19	0	0	0	19		3	0	NA	14	17	0	0	0	17	4	4
366	10240	10_Processed fish/mollusks/crustaceans products	(c) Salted/simmered/pickled products	Crucian carp, simmered whole in soy sauce, sugar and glucose syrup	"Kanroni"		272	15.5	3.6	0.6		44.4	44.4	NA		0		1300	NA	NA	NA	NA	NA	NA	NA	0		2	3	0	NA	14	17	0	0	0	17		3	0	NA	12	15	0	0	0	15	1	4
367	10247	10_Processed fish/mollusks/crustaceans products	(c) Salted/simmered/pickled products	Atka mackerel, salted			116.9	18.1	4.9	1.03		0.1	0.1	0	6	0		1400	NA	NA	NA	NA	NA	NA	NA	0		2	1	1	0	15	17	0	0	0	17		1	1	0	13	15	0	0	0	15	4	4
368	10250	10_Processed fish/mollusks/crustaceans products	(c) Salted/simmered/pickled products	Striped mullet, salted and dried roe	"Karasumi"		422.9	40.4	28.9	2.68		0.3	0.3	0	6	0		1400	NA	NA	NA	NA	NA	NA	NA	0		2	5	2	0	15	22	0	0	0	22		5	4	0	13	22	0	0	0	22	4	4
369	10277	10_Processed fish/mollusks/crustaceans products	(c) Salted/simmered/pickled products	Japanese smelt, simmered whole in soy sauce and sugar	"Tsukudani"		317.1	28.7	5.5	1.02		38.2	38.2	NA		0		1900	NA	NA	NA	NA	NA	NA	NA	0		2	3	1	NA	21	25	0	0	0	25		3	1	NA	18	22	0	0	0	22	4	4
370	10278	10_Processed fish/mollusks/crustaceans products	(c) Salted/simmered/pickled products	Japanese smelt, simmered whole in glucose syrup and soy sauce	"Ameni"		312.7	26.3	5.1	0.87		40.4	40.4	NA		0		1600	NA	NA	NA	NA	NA	NA	NA	0		2	3	0	NA	17	20	0	0	0	20		3	1	NA	15	19	0	0	0	19	4	4
371	10282	10_Processed fish/mollusks/crustaceans products	(c) Salted/simmered/pickled products	Short-necked clam, simmered meat in soy sauce and sugar	"Tsukudani"		225.2	20.8	2.4	0.32		30.1	30.1	NA		0		2900	NA	NA	NA	NA	NA	NA	NA	0		2	2	0	NA	30	32	0	0	0	32		2	0	NA	28	30	0	0	0	30	4	4
372	10287	10_Processed fish/mollusks/crustaceans products	(c) Salted/simmered/pickled products	Abalone, salted and fermented	"Shiokara"		99.9	14.8	3.9	0.91		1.4	1.4	0	6	0		2600	NA	NA	NA	NA	NA	NA	NA	0		2	1	0	0	28	29	0	0	0	29		1	1	0	25	27	0	0	0	27	4	4
373	10309	10_Processed fish/mollusks/crustaceans products	(c) Salted/simmered/pickled products	Hard clam, simmered meat in soy sauce and sugar	"Tsukudani"		218.8	27	2.8	0.41		21.4	21.4	NA		0		2800	NA	NA	NA	NA	NA	NA	NA	0		2	2	0	NA	30	32	0	0	0	32		2	0	NA	27	29	0	0	0	29	4	4
374	10331	10_Processed fish/mollusks/crustaceans products	(c) Salted/simmered/pickled products	Processed shrimp, simmered whole in soy sauce and sugar	"Tsukudani"		243.8	25.9	2.2	0.36		30.1	30.1	NA		0	1	1900	NA	NA	NA	NA	NA	NA	NA	0		2	3	0	NA	21	24	0	0	0	24		2	0	NA	18	20	0	0	0	20	4	4
375	10341	10_Processed fish/mollusks/crustaceans products	(c) Salted/simmered/pickled products	Processed crab, salted and fermented fiddler crabs	"Kabayaki"		58.8	8.4	0.4	0.07		5.4	5.4	NA		0	1	7500	NA	NA	NA	NA	NA	NA	NA	0		2	0	0	NA	30	30	0	0	0	30		0	0	NA	30	30	0	0	0	30	4	4
376	10351	10_Processed fish/mollusks/crustaceans products	(c) Salted/simmered/pickled products	Firefly squid, simmered whole in soy sauce and sugar	"Tsukudani"		259.9	27	6.7	1.02		22.9	22.9	NA		0		1200	NA	NA	NA	NA	NA	NA	NA	0		2	3	1	NA	13	17	0	0	0	17		3	1	NA	11	15	0	0	0	15	1	4
377	10356	10_Processed fish/mollusks/crustaceans products	(c) Salted/simmered/pickled products	Processed squid, dried shredded squid, simmered in glucose syrup and soy sauce	"Kiriika-ameni"		317.5	22.7	4.7	0.71		46.1	46.1	NA		0		1100	NA	NA	NA	NA	NA	NA	NA	0		2	3	0	NA	12	15	0	0	0	15		3	1	NA	10	14	0	0	0	14	1	4
378	10357	10_Processed fish/mollusks/crustaceans products	(c) Salted/simmered/pickled products	Processed squid, dried squid flakes, simmered in glucose syrup and soy sauce	"Ika-arare"		292.6	20	1.8	0.28		49.1	49.1	NA		0		700	NA	NA	NA	NA	NA	NA	NA	0		2	3	0	NA	7	10	0	9	0	1		3	0	NA	6	9	0	8	0	1	1	4
379	10358	10_Processed fish/mollusks/crustaceans products	(c) Salted/simmered/pickled products	Processed squid, salted and fermented meat and liver	"Shiokara"		117.4	15.2	3.4	0.74		6.5	6.5	NA		0		2700	NA	NA	NA	NA	NA	NA	NA	0		2	1	0	NA	29	30	0	0	0	30		1	1	NA	26	28	0	0	0	28	4	4
380	10363	10_Processed fish/mollusks/crustaceans products	(c) Salted/simmered/pickled products	Opossum shrimp, simmered whole in soy sauce and sugar	"Tsukudani"		233	19.1	1.8	0.3		35.1	35.1	NA		0	1	2700	NA	NA	NA	NA	NA	NA	NA	0		2	2	0	NA	29	31	0	0	0	31		2	0	NA	26	28	0	0	0	28	4	4
381	10364	10_Processed fish/mollusks/crustaceans products	(c) Salted/simmered/pickled products	Opossum shrimp, salted and fermented	"Shiokara"		64.7	12.9	1.1	0.18		0.8	0.8	NA		0	1	7800	NA	NA	NA	NA	NA	NA	NA	0		2	0	0	NA	30	30	0	0	0	30		0	0	NA	30	30	0	0	0	30	4	4
382	10366	10_Processed fish/mollusks/crustaceans products	(c) Salted/simmered/pickled products	Sea urchin, salted whole gonads	"Tsubu-uni"		183.4	17.2	5.8	1.4		15.6	15.6	NA		0		3300	NA	NA	NA	NA	NA	NA	NA	0		2	2	1	NA	30	33	0	0	0	33		2	2	NA	30	34	0	0	0	34	4	4
383	10367	10_Processed fish/mollusks/crustaceans products	(c) Salted/simmered/pickled products	Sea urchin, salted whole gonad paste	"Neri-uni"		169.7	13.5	2.9	0.96		22.4	22.4	NA		0		2800	NA	NA	NA	NA	NA	NA	NA	0		2	2	0	NA	30	32	0	0	0	32		2	1	NA	27	30	0	0	0	30	4	4
384	10370	10_Processed fish/mollusks/crustaceans products	(c) Salted/simmered/pickled products	Jellyfish, Salted, desalted			21.7	5.2	0.1	0.03		0	0	0	6	0		110	NA	NA	NA	NA	NA	NA	NA	0		2	0	0	0	1	1	0	3	0	-2		0	0	0	1	1	0	1	0	0	1	4
385	10373	10_Processed fish/mollusks/crustaceans products	(c) Salted/simmered/pickled products	Sea cucumber, salted and fermented viscera	"Konowata"		63.8	11.4	1.8	0.1		0.5	0.5	0	6	0		1800	NA	NA	NA	NA	NA	NA	NA	0		2	0	0	0	19	19	0	0	0	19		0	0	0	17	17	0	0	0	17	4	4
386	10375	10_Processed fish/mollusks/crustaceans products	(c) Salted/simmered/pickled products	Sea squirt, salted and fermented meat and viscera	"Shiokara"		71.5	11.6	1.1	0.16		3.8	3.8	NA		0		1400	NA	NA	NA	NA	NA	NA	NA	0		2	0	0	NA	15	15	0	0	0	15		0	0	NA	13	13	0	0	0	13	4	4
387	10448	10_Processed fish/mollusks/crustaceans products	(c) Salted/simmered/pickled products	Pacific cod, boiled, mashed and seasoned	"Sakuradenbu"		367.7	10.6	0.5	0.03		80.2	80.2	78.2		0		930	5.5	0.2	NA	72.5	NA	NA	NA	0		2	4	0	19	10	33	0	0	0	33		4	0	21	9	34	0	0	0	34	6	4
388	10449	10_Processed fish/mollusks/crustaceans products	(c) Salted/simmered/pickled products	Crucian carp, fermented with salt and rice	"Funazushi"		193.1	21.3	7.9	1.5		9.2	9.2	NA		0		1500	NA	NA	NA	NA	NA	NA	NA	0		2	2	1	NA	16	19	0	0	0	19		2	2	NA	14	18	0	0	0	18	4	4
389	10376	10_Processed fish/mollusks/crustaceans products	(d) Paste products	Imitation crab meat, made from surimi	"Kanifumi-kamaboko"		89.7	12.1	0.5	0.11		9.2	9.2	NA		0		850	NA	NA	NA	NA	NA	NA	NA	0		2	1	0	NA	9	10	0	7	0	3		1	0	NA	8	9	0	4	0	5	1	1
390	10377	10_Processed fish/mollusks/crustaceans products	(d) Paste products	Surimi, rolled in kombu, steamed	"Kobumaki-kamaboko"		84.1	8.9	0.5	0.2		11	11	NA		0	1	950	NA	NA	NA	NA	NA	NA	NA	0		2	1	0	NA	10	11	0	5	0	6		1	0	NA	9	10	0	3	0	7	1	1
391	10378	10_Processed fish/mollusks/crustaceans products	(d) Paste products	Steamed kamaboko, covered with straw	"Sumaki-kamaboko"		90	12	0.8	0.25		8.7	8.7	NA		0		870	NA	NA	NA	NA	NA	NA	NA	0		2	1	0	NA	9	10	0	7	0	3		1	0	NA	8	9	0	4	0	5	1	1
392	10379	10_Processed fish/mollusks/crustaceans products	(d) Paste products	Steamed kamaboko	"Mushi-kamaboko"		94.9	12	0.9	0.13		9.7	9.7	NA		0		1000	NA	NA	NA	NA	NA	NA	NA	0		2	1	0	NA	11	12	0	7	0	5		1	0	NA	9	10	0	4	0	6	1	1
393	10380	10_Processed fish/mollusks/crustaceans products	(d) Paste products	Baked kamaboko	"Yakinuki-kamaboko"		103.4	16.2	1	0.38		7.4	7.4	NA		0		930	NA	NA	NA	NA	NA	NA	NA	0		2	1	0	NA	10	11	0	8	0	3		1	0	NA	9	10	0	6	0	4	1	1
394	10381	10_Processed fish/mollusks/crustaceans products	(d) Paste products	Baked tubular kamaboko	"Yaki-chikuwa"		120.8	12.2	2	0.48		13.5	13.5	NA		0		830	NA	NA	NA	NA	NA	NA	NA	0		2	1	0	NA	9	10	0	7	0	3		1	0	NA	8	9	0	4	0	5	1	1
395	10382	10_Processed fish/mollusks/crustaceans products	(d) Paste products	Sweet rolled omelet, made of egg and surimi	"Datemaki"		196.3	14.6	7.5	1.78		17.6	17.6	NA		0		350	NA	NA	NA	NA	NA	NA	NA	0		2	2	1	NA	3	6	0	8	0	-2		2	2	NA	3	7	0	5	0	2	1	1
396	10383	10_Processed fish/mollusks/crustaceans products	(d) Paste products	Boiled red meat fish paste	"Tsumire"		112.7	12	4.3	0.89		6.5	6.5	NA		0		570	NA	NA	NA	NA	NA	NA	NA	0		2	1	0	NA	6	7	0	7	0	0		1	1	NA	5	7	0	4	0	3	1	1
397	10384	10_Processed fish/mollusks/crustaceans products	(d) Paste products	Boiled stick kamaboko with cross section of red swirl	"Naruto"		80.4	7.6	0.4	0.15		11.6	11.6	NA		0		800	NA	NA	NA	NA	NA	NA	NA	0		2	1	0	NA	8	9	0	4	0	5		0	0	NA	7	7	0	2	0	5	1	1
398	10385	10_Processed fish/mollusks/crustaceans products	(d) Paste products	Boiled fishcake, made of surimi, yam paste and starch	"Hanpen"		94.2	9.9	1	0.18		11.4	11.4	NA		0		590	NA	NA	NA	NA	NA	NA	NA	0		2	1	0	NA	6	7	0	6	0	1		1	0	NA	5	6	0	3	0	3	1	1
399	10386	10_Processed fish/mollusks/crustaceans products	(d) Paste products	Fried surimi	"Satsuma-age"		138.9	12.5	3.7	0.51		13.9	13.9	NA		0		730	NA	NA	NA	NA	NA	NA	NA	0		2	1	0	NA	8	9	0	7	0	2		1	0	NA	7	8	0	4	0	4	1	1
400	10423	10_Processed fish/mollusks/crustaceans products	(d) Paste products	Boiled fishcake, made of surimi, yam paste and starch with bones and skin of fish	"Kurohanpen"		123.9	11.2	2.9	0.68		13.7	12.8	4		0.9		560	0.1	0	0	3.9	0	0	NA	0		2	1	0	0	6	7	0	6	0	1		1	1	1	5	8	0	4	1	3	1	1
401	10387	10_Processed fish/mollusks/crustaceans products	(d) Paste products	Fish ham			158.3	13.4	6.7	2.22		11.1	11.1	NA		0		900	NA	NA	NA	NA	NA	NA	NA	0		2	1	2	NA	9	12	0	7	0	5		1	3	NA	8	12	0	5	0	7	1	1
402	10388	10_Processed fish/mollusks/crustaceans products	(d) Paste products	Fish sausage			161.2	11.5	7.2	2.53		12.6	12.6	NA		0		810	NA	NA	NA	NA	NA	NA	NA	0		2	2	2	NA	8	12	0	6	0	6		1	4	NA	7	12	0	4	0	8	1	1
403	11104	11_Processed meat products (beef/pork/chicken)	NA	Roast beef			195.7	21.7	11.7	4.28		0.9	0.9	1		0		310	0.2	0	0	0.1	0	0	0.7	0		2	2	4	0	3	9	0	10	0	-1		2	7	0	3	12	0	9	0	3	1	3
404	11105	11_Processed meat products (beef/pork/chicken)	NA	Corned beef, canned			203	19.8	13	6.35		1.7	1.7	0.7		0		690	0	0	0	0.7	0	0	0	0		2	2	6	0	7	15	0	0	0	15		2	10	0	6	18	0	0	0	18	3	3
405	11106	11_Processed meat products (beef/pork/chicken)	NA	Beef products,canned with seasoning			156	19.2	4.4	1.83		9.9	9.9	12.1		0		720	0.6	0.4	0	11.1	0	0	0	0		2	1	1	2	7	11	0	9	0	2		1	3	5	6	15	0	0	0	15	1	3
406	11107	11_Processed meat products (beef/pork/chicken)	NA	Beefjerky			315	54.8	7.8	2.11		6.4	6.4	8.3		0		1900	2.4	0.1	0	4.4	0.2	0	1.2	0		2	3	2	1	21	27	0	0	0	27		3	3	3	18	27	0	0	0	27	4	3
407	11108	11_Processed meat products (beef/pork/chicken)	NA	Beef tongue, smoked			283	18.1	23	8.97		0.9	0.9	1		0		630	0.4	0	0	0.6	0	0	0	0		2	3	8	0	6	17	0	0	0	17		3	13	0	6	22	0	0	0	22	3	3
408	11174	11_Processed meat products (beef/pork/chicken)	NA	Pork ham, bone-in			219.4	16.7	16.6	5.15		0.8	0.8	0.9		0		970	0.7	0	NA	0.1	0.1	0	NA	0		2	2	5	0	10	17	0	0	0	17		2	8	0	9	19	0	0	0	19	3	3
409	11175	11_Processed meat products (beef/pork/chicken)	NA	Pork ham, boneless			118	18.7	4	1.18		1.8	1.8	1.1		0		1100	0.5	0	NA	0.6	0	0	NA	0		2	1	1	0	12	14	0	0	0	14		1	1	0	10	12	0	7	0	5	1	3
410	11176	11_Processed meat products (beef/pork/chicken)	NA	Pork ham, loin			212.9	18.6	14.5	5.35		2	2	1.1		0		910	0.5	0	0	0.4	0.2	0	NA	0		2	2	5	0	10	17	0	0	0	17		2	8	0	8	18	0	0	0	18	3	3
411	11177	11_Processed meat products (beef/pork/chicken)	NA	Pork ham, shoulder			230.6	16.1	18.2	5.91		0.6	0.6	1		0		640	0.5	0	NA	0.4	0.1	0	NA	0		2	2	5	0	7	14	0	0	0	14		2	9	0	6	17	0	0	0	17	3	3
412	11181	11_Processed meat products (beef/pork/chicken)	NA	Pork ham, uncooked, fresh			247.4	24	16.6	6.47		0.5	0.5	3.2		0		1100	1.9	0	NA	1.3	0	0	NA	0		2	3	6	0	12	21	0	0	0	21		2	10	1	10	23	0	0	0	23	3	3
413	11182	11_Processed meat products (beef/pork/chicken)	NA	Pork ham, uncooked, ripened			268.4	25.7	18.4	6.51		0	0	0		0		2200	0	0	NA	0	0	0	NA	0		2	3	6	0	24	33	0	0	0	33		3	10	0	21	34	0	0	0	34	4	3
414	11178	11_Processed meat products (beef/pork/chicken)	NA	Pork ham, pressed			117.7	15.4	4.5	1.51		3.9	3.9	2		0		930	0.4	0	NA	0.7	0.3	0.6	NA	0		2	1	1	0	10	12	0	8	0	4		1	2	0	9	12	0	6	0	6	1	3
415	11180	11_Processed meat products (beef/pork/chicken)	NA	Pork ham, chopped			135.4	11.7	4.2	1.14		12.7	12.7	1		0		1000	0.4	0.1	NA	0.3	0.2	0	NA	0		2	1	1	0	11	13	0	0	0	13		1	1	0	9	11	0	4	0	7	1	3
416	11183	11_Processed meat products (beef/pork/chicken)	NA	Bacon			404.7	12.9	39.1	14.81		0.3	0.3	2.3		0		800	0.8	0	NA	1.1	0.4	0	NA	0		2	5	13	0	8	26	0	0	0	26		4	17	1	7	29	0	0	0	29	3	3
417	11184	11_Processed meat products (beef/pork/chicken)	NA	Bacon, loin bacon			211.4	16.8	14.6	4.92		3.2	3.2	1.2		0		870	0.1	0	NA	0.7	0	0.4	NA	0		2	2	4	0	9	15	0	0	0	15		2	8	0	8	18	0	0	0	18	3	3
418	11185	11_Processed meat products (beef/pork/chicken)	NA	Bacon, shoulder			185.9	17.2	11.9	3.85		2.5	2.5	1.4		0		940	0.8	0	NA	0.3	0.3	0	NA	0		2	2	3	0	10	15	0	0	0	15		2	6	0	9	17	0	0	0	17	3	3
419	11186	11_Processed meat products (beef/pork/chicken)	NA	Sausage, vienna			334.6	11.5	30.6	10.98		3.3	3.3	1.5		0		740	0.7	0	0.2	0.4	0.2	0	NA	0		2	4	10	0	8	22	0	0	0	22		4	14	0	7	25	0	0	0	25	3	3
420	11187	11_Processed meat products (beef/pork/chicken)	NA	Sausage, semi-dry			346.5	16.9	29.7	11.17		2.9	2.9	1.3		0		1200	0.7	0	NA	0.1	0.5	NA	NA	0		2	4	10	0	13	27	0	0	0	27		4	15	0	11	30	0	0	0	30	3	3
421	11188	11_Processed meat products (beef/pork/chicken)	NA	Sausage, dry			495.2	26.7	42	15.61		2.6	2.6	1.9		0		1700	1.3	0	NA	0.5	0.1	NA	NA	0		2	6	14	0	18	38	0	0	0	38		5	17	0	16	38	0	0	0	38	3	3
422	11189	11_Processed meat products (beef/pork/chicken)	NA	Sausage, frankfurter			297.9	12.7	24.7	8.78		6.2	6.2	1.4		0		740	0.3	0	NA	0.4	0	0.7	NA	0		2	3	8	0	8	19	0	0	0	19		3	13	0	7	23	0	0	0	23	3	3
423	11190	11_Processed meat products (beef/pork/chicken)	NA	Sausage, bologna			250.6	12.5	21	7.7		2.9	2.9	1.1		0		830	0.4	0	NA	0.7	0	NA	NA	0		2	3	7	0	9	19	0	0	0	19		3	11	0	8	22	0	0	0	22	3	3
424	11191	11_Processed meat products (beef/pork/chicken)	NA	Sausage, lyoner			192.3	14.9	13.1	4.55		3.7	3.7	0.6		0		910	0.4	0	NA	0.2	0	NA	NA	0		2	2	4	0	10	16	0	0	0	16		2	7	0	8	17	0	0	0	17	3	3
425	11192	11_Processed meat products (beef/pork/chicken)	NA	Sausage, liver			367.9	14.7	33.5	9.43		1.9	1.9	1.6		0		650	1.3	0.2	NA	0.1	0	NA	NA	0		2	4	9	0	7	20	0	0	0	20		4	13	0	6	23	0	0	0	23	3	3
426	11193	11_Processed meat products (beef/pork/chicken)	NA	Sausage, mixed with fish meat			270.3	11.8	22.7	6.75		4.7	4.7	0.7		0		850	0.2	0	NA	0.5	0	NA	NA	0		2	3	6	0	9	18	0	0	0	18		3	10	0	8	21	0	0	0	21	3	3
427	11194	11_Processed meat products (beef/pork/chicken)	NA	Fresh sausage			278.8	14	24.4	8.91		0.8	0.8	0.3		0		680	0.1	0	NA	0.2	0	NA	NA	0		2	3	8	0	7	18	0	0	0	18		3	13	0	6	22	0	0	0	22	3	3
428	11195	11_Processed meat products (beef/pork/chicken)	NA	Roast pork			171.8	19.4	8.2	2.51		5.1	5.1	4		0		930	0.6	0.4	0	2.9	0.1	0	0	0		2	2	2	0	10	14	0	0	0	14		2	4	1	9	16	0	0	0	16	1	3
429	11179	11_Processed meat products (beef/pork/chicken)	NA	Mutton ham, mixed with fish meat, pressed			106.5	14.4	4.1	1.32		3	3	NA		0		880	NA	NA	NA	NA	NA	NA	NA	0		2	1	1	NA	9	11	0	8	0	3		1	2	NA	8	11	0	5	0	6	1	3
430	11237	11_Processed meat products (beef/pork/chicken)	NA	Chicken, canned products, roast meat with seasoning			176.6	18.4	7.8	2.08		8.2	8.2	9.6		0		850	0.7	0.6	0	8.2	0.1	0	NA	0		2	2	2	2	9	15	0	0	0	15		2	3	4	8	17	0	0	0	17	1	3
431	11292	11_Processed meat products (beef/pork/chicken)	NA	Chicken nuggets			242.5	15.5	13.7	3.28		14.9	13.7	0.6		1.2		630	0.1	0	0	0.4	0.1	0	NA	0		2	3	3	0	6	12	0	8	1	3		2	5	0	6	13	0	0	1	12	3	3
432	11293	11_Processed meat products (beef/pork/chicken)	NA	Japanese chicken meatball	"Tsukune"		231	15.2	15.2	3.98		9.3	7.4	5.7		1.9		720	1	0.3	0	4	0.1	0.3	NA	0		2	2	3	1	7	13	0	0	1	12		2	6	2	6	16	0	0	2	14	3	3
433	11196	11_Processed meat products (beef/pork/chicken)	NA	Pork, liver paste			378.3	12.9	34.7	12.93		3.6	3.6	1.4		0		880	1.2	0	0	0.2	0	0	0	0		2	4	12	0	9	25	0	0	0	25		4	16	0	8	28	0	0	0	28	3	3
434	11197	11_Processed meat products (beef/pork/chicken)	NA	Pork, smoked liver			198.1	29.6	7.7	1.86		2.6	2.6	2.5		0		690	1.8	0	0	0.7	0	0	0	0		2	2	1	0	7	10	0	12	0	-2		2	3	1	6	12	0	11	0	1	1	3
435	12003	12_Processed egg products	NA	Japanese quail's eggs, boiled and canned in brine			173.3	11	14.1	4.24		0.6	0.6	0	6	0		210	NA	NA	NA	NA	NA	NA	NA	0		2	2	4	0	2	8	0	6	0	2		2	7	0	2	11	0	4	0	7	3	1
436	12007	12_Processed egg products	NA	Hen's eggs, whole, boiled and canned in brine			138.6	10.8	10.6	2.97		0	0	0	6	0		310	NA	NA	NA	NA	NA	NA	NA	0		2	1	2	0	3	6	0	6	0	0		1	4	0	3	8	0	3	0	5	1	1
437	12017	12_Processed egg products	NA	Cold savory egg custard	"Tamago-dofu"		77.3	6.5	5.3	1.53		0.9	0.9	0.1		0		390	0.1	0	0	0	0	0	0	0		2	0	1	0	4	5	0	4	0	1		0	2	0	3	5	0	2	0	3	1	1
438	12018	12_Processed egg products	NA	Sweet rolled omelet, with Katsuo-bushi and kombu dashi	"Atsuyaki-tamago"		150.8	10.5	9.2	2.59		6.5	6.5	6.5		0		450	0.3	0.1	0	6.1	0	0	0	0		2	1	2	1	4	8	0	6	0	2		1	4	3	4	12	0	3	0	9	1	1
439	12019	12_Processed egg products	NA	Rolled omelet, with Katsuo-bushi and kombu dashi	"Dashimaki-tamago"		128.8	11	9.2	2.65		0.5	0.5	0.2		0		470	0.2	0	0	0	0	0	0	0		2	1	2	0	5	8	0	6	0	2		1	4	0	4	9	0	4	0	5	1	1
]	13031	13_Milk and milk products	(a) Cheeses and milk powders	Cheese, edam			346.2	28.9	25	15.96		1.4	1.4	0		0		780	0	0	0	0	0	0	NA	0		3D	4	15	0	8	27	0	0	0	27		4	17	0	7	28	0	0	0	28	3	3
441	13032	13_Milk and milk products	(a) Cheeses and milk powders	Cheese, emmental			418	27.3	33.6	18.99		1.6	1.6	0		0		500	0	0	0	0	0	0	NA	0		3D	5	18	0	5	28	0	0	0	28		5	19	0	4	28	0	0	0	28	3	3
442	13033	13_Milk and milk products	(a) Cheeses and milk powders	Cheese, cottage			101.3	13.3	4.5	2.73		1.9	1.9	0.5		0		400	0	NA	0	NA	NA	0.5	NA	0		2D	1	2	0	4	7	0	7	0	0		1	4	0	3	8	0	5	0	3	1	3
443	13034	13_Milk and milk products	(a) Cheeses and milk powders	Cheese, camambert			302.3	19.1	24.7	14.87		0.9	0.9	0		0		800	0	NA	0	NA	NA	0	NA	0		3D	3	14	0	8	25	0	0	0	25		3	17	0	7	27	0	0	0	27	3	3
444	13035	13_Milk and milk products	(a) Cheeses and milk powders	Cheese, cream			339	8.2	33	20.26		2.3	2.3	2.4		0		260	0	NA	0	NA	NA	2.4	NA	0		2D	4	16	0	2	22	0	0	0	22		4	19	1	2	26	0	0	0	26	3	3
445	13036	13_Milk and milk products	(a) Cheeses and milk powders	Cheese, gouda			369.8	25.8	29	17.75		1.4	1.4	0	6	0		800	NA	NA	NA	NA	NA	NA	NA	0		3D	4	17	0	8	29	0	0	0	29		4	18	0	7	29	0	0	0	29	3	3
446	13037	13_Milk and milk products	(a) Cheeses and milk powders	Cheese, cheddar			412.6	25.7	33.8	20.52		1.4	1.4	0.4		0		800	0.1	0.2	0	0	0	0.1	NA	0		3D	5	20	0	8	33	0	0	0	33		4	19	0	7	30	0	0	0	30	3	3
447	13038	13_Milk and milk products	(a) Cheeses and milk powders	Cheese, parmesan			460.8	44	30.8	18.15		1.9	1.9	0		0		1500	0	0	0	0	0	0	NA	0		3D	5	18	0	16	39	0	0	0	39		5	18	0	14	37	0	0	0	37	3	3
448	13039	13_Milk and milk products	(a) Cheeses and milk powders	Cheese, blue			340.2	18.8	29	17.17		1	1	0		0		1500	0	0	0	0	0	0	NA	0		3D	4	17	0	16	37	0	0	0	37		4	18	0	14	36	0	0	0	36	3	3
449	13055	13_Milk and milk products	(a) Cheeses and milk powders	Cheese, mascarpone			288.6	4.4	28.2	16.77		4.3	4.3	3.5		0		35	0	NA	0	NA	NA	3.5	NA	0		2D	3	14	0	0	17	0	0	0	17		3	18	1	0	22	0	0	0	22	3	3
450	13056	13_Milk and milk products	(a) Cheeses and milk powders	Cheese, mozzarella			269.5	18.4	19.9	NA		4.2	4.2	0		0		70	0	0	0	0	0	0	NA	0		3D	3	NA	0	0	3	0	9	0	-6		3	NA	0	0	3	0	7	0	-4	1	3
451	13057	13_Milk and milk products	(a) Cheeses and milk powders	Cheese, goat milk			288.5	20.6	21.7	13.37		2.7	2.7	0.9		0		480	0.2	NA	0.4	NA	NA	0.3	NA	0		2D	3	12	0	5	20	0	0	0	20		3	16	0	4	23	0	0	0	23	3	3
452	13058	13_Milk and milk products	(a) Cheeses and milk powders	Cheese, ricotta			158.7	7.1	11.5	NA		6.7	6.7	NA		0		160	NA	NA	NA	NA	NA	NA	NA	0		3D	1	NA	NA	1	2	0	4	0	-2		1	NA	NA	1	2	0	2	0	0	1	3
453	13040	13_Milk and milk products	(a) Cheeses and milk powders	Process cheese			330	22.7	26	16		1.3	1.3	0.1		0		1100	0	NA	0.1	NA	NA	0	NA	0		3D	4	15	0	12	31	0	0	0	31		3	17	0	10	30	0	0	0	30	3	3
454	13041	13_Milk and milk products	(a) Cheeses and milk powders	Cheese spread			297.3	15.9	25.7	15.75		0.6	0.6	0	6	0		1000	NA	NA	NA	NA	NA	NA	NA	0		3D	3	15	0	11	29	0	0	0	29		3	17	0	9	29	0	0	0	29	3	3
455	13009	13_Milk and milk products	(a) Cheeses and milk powders	Whole milk powder			495	25.5	26.2	16.28		39.3	39.3	34.1		0		430	0	0	0	0	0	34.1	NA	0		2D	6	14	8	4	32	0	0	0	32		5	18	13	4	40	0	0	0	40	3	3
456	13010	13_Milk and milk products	(a) Cheeses and milk powders	Skimmed milk powder			358.2	34	1	0.44		53.3	53.3	48		0		570	0.1	0	0.1	0	0	47.8	NA	0		2D	4	0	11	6	21	0	0	0	21		4	0	16	5	25	0	0	0	25	6	3
457	13001	13_Milk and milk products	(b) Milks and dairy products	Raw milk, jersey			81.2	3.9	5.2	3.46		4.7	4.7	4.5		0		58	NA	NA	NA	NA	NA	4.5	NA	0		1D	1	3	0	0	4	0	2	NE	2		0	5	2	0	7	0	1	0	6	1	1
458	13002	13_Milk and milk products	(b) Milks and dairy products	Raw milk, holstein			64.9	3.2	3.7	2.36		4.7	4.7	4.4		0		40	0	0	0	0	0	4.4	NA	0		1D	0	2	0	0	2	0	1	NE	1		0	3	2	0	5	0	1	0	4	1	1
459	13003	13_Milk and milk products	(b) Milks and dairy products	Whole milk			66.6	3.3	3.8	2.33		4.8	4.8	4.4		0		41	0	0	0	0	0	4.4	NA	0		1D	0	2	0	0	2	0	2	NE	0		0	3	2	0	5	0	1	0	4	1	1
460	13004	13_Milk and milk products	(b) Milks and dairy products	Milk, containing recombined, high fat			72.6	3.4	4.2	2.75		5.3	5.3	4.8		0		55	0	0	0	0	0	4.8	NA	0		1D	0	2	0	0	2	0	2	NE	0		0	4	2	0	6	0	1	0	5	1	1
461	13005	13_Milk and milk products	(b) Milks and dairy products	Milk, containing recombined, low fat			46.2	3.8	1	0.67		5.5	5.5	4.9		0		60	0	0	0	0	0	4.9	NA	0		1D	0	0	0	0	0	0	2	NE	-2		0	1	2	0	3	0	1	0	2	1	1
462	13006	13_Milk and milk products	(b) Milks and dairy products	Skimmed milk			33.7	3.4	0.1	0.05		4.8	4.8	4.6		0		51	0	0	0	0	0	4.6	NA	0		1D	0	0	0	0	0	0	2	NE	-2		0	0	2	0	2	0	1	0	1	1	1
463	13028	13_Milk and milk products	(b) Milks and dairy products	Milk, not pasteurized after fermentation, nonfat			70.9	1.1	0.1	0.03		16.4	16.4	15.1		0		18	4.9	4.8	0	3.9	0	1.5	NA	0		1D	0	0	3	0	3	0	0	NE	3		0	0	7	0	7	0	0	0	7	1	1
464	13029	13_Milk and milk products	(b) Milks and dairy products	Milk, pasteurized after fermentation			217.3	1.5	0.1	0.06		52.6	52.6	NA		0		19	NA	NA	NA	NA	NA	NA	NA	0		1D	2	0	NA	0	2	0	0	NE	2		2	0	NA	0	2	0	0	0	2	1	1
465	13030	13_Milk and milk products	(b) Milks and dairy products	Milk, solids-nonfat			42.1	0.4	0.1	0.04		10	9.8	9.1		0.2		10	2.4	4.5	0	1.8	0	0.4	0	0		1D	0	0	2	0	2	0	0	NE	2		0	0	4	0	4	0	0	0	4	1	1
466	13052	13_Milk and milk products	(b) Milks and dairy products	Goat milk			62.8	3.1	3.6	2.19		4.5	4.5	4.5		0		35	0	0	0	0	0	4.5	NA	0		1D	0	2	0	0	2	0	1	NE	1		0	3	2	0	5	0	1	0	4	1	1
467	13025	13_Milk and milk products	(c) Yogurt	Yogurt, whole milk, unsweetened			61	3.6	3	1.83		4.9	4.9	3.8		0		48	0.1	0	0.8	0	0	2.9	NA	0		2D	0	1	0	0	1	0	2	0	-1		0	3	1	0	4	0	1	0	3	1	1
468	13053	13_Milk and milk products	(c) Yogurt	Yogurt, low fat, unsweetened			44.6	3.7	1	0.58		5.2	5.2	4		0		48	0.4	0	0.9	0	0	2.7	NA	0		2D	0	0	0	0	0	0	2	0	-2		0	0	1	0	1	0	1	0	0	1	1
469	13054	13_Milk and milk products	(c) Yogurt	Yogurt, fat free, unsweetened			41.5	4	0.3	0.16		5.7	5.7	4.1		0		54	0.4	NA	1.1	NA	NA	2.6	NA	0		2D	0	0	0	0	0	0	2	0	-2		0	0	1	0	1	0	1	0	0	1	1
470	13026	13_Milk and milk products	(c) Yogurt	Yogurt, skimmed sweetened			66.6	4.3	0.2	0.13		11.9	11.9	11		0		60	0.2	0	0.7	6.5	0	3.6	NA	0		2D	0	0	2	0	2	0	2	0	0		0	0	5	0	5	0	1	0	4	1	1
471	13027	13_Milk and milk products	(c) Yogurt	Yogurt, liquid type			64.9	2.9	0.5	0.33		12.2	12.2	9.9		0		50	1	0.8	0.5	4.1	0	3.5	NA	0		2D	0	0	2	0	2	0	1	0	1		0	0	4	0	4	0	0	0	4	1	1
472	13042	13_Milk and milk products	(d) Ice creams	Ice cream, high fat			211.4	3.5	12	7.12		22.4	22.3	17		0.1		80	0.7	0	0.3	11.4	0.3	4.3	NA	0		2	2	7	4	0	13	0	0	0	13		2	11	8	0	21	0	0	0	21	3	3
473	13043	13_Milk and milk products	(d) Ice creams	Ice cream, regular			180.2	3.9	8	4.64		23.2	23.1	15.1		0.1		110	0.3	0.1	0	9.4	0.7	4.6	NA	0		2	2	4	3	1	10	0	2	0	8		2	7	7	1	17	0	0	0	17	3	3
474	13044	13_Milk and milk products	(d) Ice creams	Ice milk			166.8	3.4	6.4	4.64		23.9	23.9	NA		0		75	NA	NA	NA	NA	NA	NA	NA	0		2	2	4	NA	0	6	0	2	0	4		2	7	NA	0	9	0	1	0	8	3	3
475	13045	13_Milk and milk products	(d) Ice creams	Lactic ice, regular			223.4	3.1	13.6	9.11		22.2	22.1	19.7		0.1		61	1	0.3	0	11.9	2	4.5	NA	0		2	2	9	4	0	15	0	0	0	15		2	13	9	0	24	0	0	0	24	3	3
476	13046	13_Milk and milk products	(d) Ice creams	Lactic ice, low fat			107.6	1.8	2	1.41		20.6	20.6	NA		0		45	NA	NA	NA	NA	NA	NA	NA	0		2	1	1	NA	0	2	0	1	0	1		1	2	NA	0	3	0	0	0	3	1	3
477	13047	13_Milk and milk products	(d) Ice creams	Ice cream, soft type			146	3.8	5.6	3.69		20.1	20.1	NA		0		65	NA	NA	NA	NA	NA	NA	NA	0		2	1	3	NA	0	4	0	2	0	2		1	6	NA	0	7	0	1	0	6	3	3
478	13049	13_Milk and milk products	(d) Ice creams	Sherbet			127.4	0.9	1	0.77		28.7	28.7	NA		0		13	NA	NA	NA	NA	NA	NA	NA	0		2	1	0	NA	0	1	0	0	0	1		1	1	NA	0	2	0	0	0	2	1	3
479	13012	13_Milk and milk products	(e) Creams	Evaporated milk			143.1	6.8	7.9	4.88		11.2	11.2	10.8		0		140	0	0	0	0	0	10.8	NA	0		2D	1	4	2	1	8	0	4	0	4		1	8	5	1	15	0	0	0	15	3	3
480	13013	13_Milk and milk products	(e) Creams	Condensed milk, sweetened			331.3	7.7	8.5	5.59		56	56	53.2		0		96	NA	NA	NA	44.1	NA	9.1	NA	0		2D	4	5	13	1	23	0	0	0	23		3	9	17	0	29	0	0	0	29	3	3
481	13014	13_Milk and milk products	(e) Creams	Cream, milk fat			420.6	1.9	43	26.28		6.5	6.5	2.7		0		43	NA	NA	NA	NA	0	2.7	NA	0		2D	5	18	0	0	23	0	0	0	23		5	21	1	0	27	0	0	0	27	3	3
482	13015	13_Milk and milk products	(e) Creams	Cream, milk and vegetable fats			408.5	4.4	42.1	18.32		3	3	2.7		0		140	NA	NA	NA	NA	0	2.7	NA	0		2D	5	15	0	1	21	0	0	0	21		4	18	1	1	24	0	0	0	24	3	3
483	13016	13_Milk and milk products	(e) Creams	Cream, vegetable fat			373.9	1.3	39.5	26.61		3.3	3.3	2.5		0		40	NA	NA	NA	NA	0	2.5	NA	0		2D	4	18	0	0	22	0	0	0	22		4	21	1	0	26	0	0	0	26	3	3
484	13017	13_Milk and milk products	(e) Creams	Whipping cream, milk fat			425.1	1.8	40.7	24.98		12.9	12.9	12.2		0		24	0.1	0.1	0	9.6	0	2.4	0	0		2D	5	18	2	0	25	0	0	0	25		5	21	5	0	31	0	0	0	31	3	3
485	13018	13_Milk and milk products	(e) Creams	Whipping cream, milk and vegetable fats			413.2	4	38.4	16.63		12.9	12.9	12.5		0		130	0.1	0.1	0	9.9	0	2.4	0	0		2D	5	14	2	1	22	0	0	0	22		4	18	5	1	28	0	0	0	28	3	3
486	13019	13_Milk and milk products	(e) Creams	Whipping cream, vegetable fat			401.7	6.3	36.1	8.3		12.9	12.9	13.7		0		230	0.1	0.1	0	11	0	2.5	0	0		2D	5	8	3	2	18	0	0	0	18		4	12	6	2	24	0	0	0	24	3	3
487	13020	13_Milk and milk products	(e) Creams	Coffee whitener, liquid, milk fat			207.5	5.2	18.3	11.57		5.5	5.5	1.5		0		150	NA	NA	NA	NA	0	1.5	NA	0		2D	2	11	0	1	14	0	0	0	14		2	15	0	1	18	0	0	0	18	3	3
488	13021	13_Milk and milk products	(e) Creams	Coffee whitener, liquid, milk and vegetable fats			228.4	4.8	21.6	8.66		3.7	3.7	1.6		0		160	NA	NA	NA	NA	0	1.6	NA	0		2D	2	8	0	1	11	0	2	0	9		2	12	0	1	15	0	0	0	15	3	3
489	13022	13_Milk and milk products	(e) Creams	Coffee whitener, liquid, vegetable fat			247.6	4.3	24.8	5.7		1.8	1.8	1.8		0		160	NA	NA	NA	NA	0	1.8	NA	0		2D	3	5	0	1	9	0	2	0	7		2	9	0	1	12	0	1	0	11	3	3
490	13023	13_Milk and milk products	(e) Creams	Coffee whitener, powder, milk fat			517.7	7.6	27.3	16.45		60.4	60.4	57.7		0		360	NA	NA	NA	NA	NA	57.7	NA	0		2D	6	14	14	3	37	0	0	0	37		6	18	18	3	45	0	0	0	45	3	3
491	13024	13_Milk and milk products	(e) Creams	Coffee whitener, powder, vegetable fat			559.8	2.1	36.2	31		56.4	56.4	14.2		0		720	2.4	NA	NA	5	6.8	0	NA	0		2D	6	20	3	7	36	0	0	0	36		6	22	6	6	40	0	0	0	40	3	3
492	5012	14_Confectionaries	(a) Japanese confectioneries (unbaked)	Japanese chestnuts, boiled and sweetened, drained	"Kanroni"		232.4	1.8	0.4	0.07		56.8	54	NA		2.8		7	NA	NA	NA	NA	NA	NA	NA	0		2	2	0	NA	0	2	0	1	2	-1		2	0	NA	0	2	0	0	3	-1	1	6
493	5013	14_Confectionaries	(a) Japanese confectioneries (unbaked)	Chinese chestnuts, roasted			204.7	4.9	0.9	0.13		48.5	40	5.7		8.5		2	0	0	NA	5.7	0	0	0	0		2	2	0	1	0	3	0	3	9	-9		2	0	2	0	4	0	1	10	-7	2	6
494	15001	14_Confectionaries	(a) Japanese confectioneries (unbaked)	Adzuki beans, candied	"Amanatto, Adzuki beans"		284.7	3.4	0.3	0.04		69.5	64.7	59.4		4.8		45	0.4	0.4	0	58.6	0	0	0	0		2	3	0	14	0	17	0	0	5	12		3	0	18	0	21	0	0	6	15	6	6
495	15002	14_Confectionaries	(a) Japanese confectioneries (unbaked)	Kidney beans, candied	"Amanatto, kidney beans"		288.3	3.8	0.5	0.04		69.9	64.4	60.4		5.5		45	0.4	0.3	0	59.7	0	0	NA	0		2	3	0	15	0	18	0	0	6	12		3	0	18	0	21	0	0	7	14	6	6
496	15003	14_Confectionaries	(a) Japanese confectioneries (unbaked)	Green peas, candied	"Amanatto, peas"		301.2	3.8	0.4	0.05		72.2	69	62		3.2		47	0.4	0.4	0	61.2	0	0	NA	0		2	3	0	15	0	18	0	0	3	15		3	0	19	0	22	0	0	4	18	6	6
497	15005	14_Confectionaries	(a) Japanese confectioneries (unbaked)	Japanese waffle, stuffed with red bean paste	"Imagawayaki"		218.3	4.5	1.1	0.27		48.3	46.9	25.2		1.4		57	0.2	0.2	0	24.3	0.5	0	0	0		2	2	0	6	0	8	0	2	1	5		2	0	11	0	13	0	0	1	12	6	6
498	15006	14_Confectionaries	(a) Japanese confectioneries (unbaked)	Sweet rice dough, steamed	"Uiro"		182.4	1	0.2	0.05		44.2	44.1	27.1		0.1		1	0.2	0.2	0	26.7	0	0	0	0		2	2	0	6	0	8	0	0	0	8		2	0	11	0	13	0	0	0	13	6	6
499	15007	14_Confectionaries	(a) Japanese confectioneries (unbaked)	Sweet rice cake, filled with red bean paste, coated by roasted green soy flour	"Uguisu-mochi"		237.2	3.5	0.4	0.07		55.8	54	34.6		1.8		35	0.3	0.2	0	32.8	1.3	0	0	0		2	2	0	8	0	10	0	2	1	7		2	0	13	0	15	0	0	2	13	6	6
500	15008	14_Confectionaries	(a) Japanese confectioneries (unbaked)	Leaf-wrapped rice cake with red bean paste filling	"Kashiwa-mochi"		203	4	0.4	0.1		46.7	45	16.2		1.7		55	0.2	0.1	0	15.3	0.6	0	0	0		2	2	0	3	0	5	0	2	1	2		2	0	7	0	9	0	1	2	6	1	6
501	15009	14_Confectionaries	(a) Japanese confectioneries (unbaked)	Rectangle sponge cake	"Kasutera"		319.6	7.1	5	1.51		61.8	61.3	43.3		0.5		71	0.6	0.3	0	38.9	3.5	0	0	0		2	3	1	10	0	14	0	0	0	14		3	2	15	0	20	0	0	0	20	6	6
502	15010	14_Confectionaries	(a) Japanese confectioneries (unbaked)	Red bean jelly, wrapped with red bean paste, red bean compote and agar	"Kanoko"		256.8	4.8	0.4	0.05		60.4	56.6	49.8		3.8		22	0.4	0.3	0	48.4	0.7	0	0	0		2	3	0	12	0	15	0	0	4	11		3	0	16	0	19	0	0	5	14	6	6
503	15011	14_Confectionaries	(a) Japanese confectioneries (unbaked)	White steamed cake, made from rice flour, grated yam and sugar	"Karukan"		229.5	2.1	0.3	0.08		54.8	54.4	34.3		0.4		2	0.3	0.3	0	33.7	0	0	0	0		2	2	0	8	0	10	0	1	0	9		2	0	13	0	15	0	0	0	15	6	6
504	15012	14_Confectionaries	(a) Japanese confectioneries (unbaked)	Sweet dumpling, made from rice and proso millet flour	"Kibi-dango"		302.8	1.6	0.2	0.06		73.7	73.6	51.6		0.1		1	0.5	0.4	0	48.8	1.9	0	0	0		2	3	0	12	0	15	0	0	0	15		3	0	17	0	20	0	0	0	20	6	6
505	15013	14_Confectionaries	(a) Japanese confectioneries (unbaked)	Kneaded glutinous rice flour with sugar, steamed	"Gyuhi"		256.4	1.3	0.2	0.05		62.4	62.3	43.7		0.1		1	0.4	0.3	0	41.4	1.6	0	0	0		2	3	0	10	0	13	0	0	0	13		3	0	15	0	18	0	0	0	18	6	6
506	15014	14_Confectionaries	(a) Japanese confectioneries (unbaked)	Sweet rice cake, flavored by Japanese pepper "Sansho"	"Kirizansho"		247.9	2.1	0.3	0.1		59.3	59.1	33.1		0.2		66	0.2	0.2	0	32.7	0	0	0	0		2	3	0	8	0	11	0	1	0	10		2	0	13	0	15	0	0	0	15	6	6
507	15015	14_Confectionaries	(a) Japanese confectioneries (unbaked)	Sweet agar jelly	"Kingyokuto"		286	0	0	0	5	71.9	71.1	69.1		0.8		2	0.6	0.5	0	66.2	1.8	0	0	0		2	3	0	17	0	20	0	0	0	20		3	0	20	0	23	0	0	1	22	6	6
508	15016	14_Confectionaries	(a) Japanese confectioneries (unbaked)	Red bean paste, covered with dough, baked	"Kintsuba"		253.7	6	0.7	0.12		58.6	53.1	37.8		5.5		120	0.1	0.1	0	37.6	0	0	0	0		2	3	0	9	1	13	0	0	6	7		3	0	14	1	18	0	0	7	11	6	6
509	15017	14_Confectionaries	(a) Japanese confectioneries (unbaked)	Green rice cake, stuffed with red bean paste, flavored by Japanese wormwood	"Kusa-mochi" "Yomogi"		225	4.2	0.4	0.1		52.1	50.2	22.4		1.9		17	0.2	0.2	0	21.4	0.6	0	0	0		2	2	0	5	0	7	0	2	1	4		2	0	10	0	12	0	1	2	9	1	6
510	15018	14_Confectionaries	(a) Japanese confectioneries (unbaked)	Skewered rice dumplings, steamed, coated by red bean paste	"Kushi-dango, An"		198	3.8	0.4	0.12		45.4	44.2	10.7		1.2		22	0.1	0.1	0	10.1	0.4	0	0	0		2	2	0	2	0	4	0	2	1	1		2	0	5	0	7	0	1	1	5	1	6
511	15019	14_Confectionaries	(a) Japanese confectioneries (unbaked)	Skewered rice dumplings, steamed, seasoned with sweet soy glaze	"Kushi-dango, mitarashi"		195.4	3.2	0.4	0.13		44.9	44.6	7.9		0.3		250	0.1	0.1	0	7.7	0	0	0	0		2	2	0	1	2	5	0	1	0	4		2	0	3	2	7	0	1	0	6	1	6
512	15121	14_Confectionaries	(a) Japanese confectioneries (unbaked)	Sweetened gelatin, made from kuszu starch, with roasted soybean flour and brown sugar syrup	"Kudzu-mochi"		91.3	0.1	0.1	0	5	22.5	22.5	NA		0		1	NA	NA	NA	NA	NA	NA	NA	0		2	1	0	NA	0	1	0	0	0	1		1	0	NA	0	1	0	0	0	1	1	6
513	15122	14_Confectionaries	(a) Japanese confectioneries (unbaked)	Sweetened gelatin, made from wheat starch, with roasted soybean flour and brown sugar syrup	"Kudzu-mochi"		90.9	0.1	0.1	0	5	22.4	22.4	NA		0		1	NA	NA	NA	NA	NA	NA	NA	0		2	1	0	NA	0	1	0	0	0	1		1	0	NA	0	1	0	0	0	1	1	6
514	15020	14_Confectionaries	(a) Japanese confectioneries (unbaked)	Moon cake, stuffed with red bean paste	"Geppei"		353.1	4.7	8.5	2.81		65.5	63.4	34.4		2.1		2	0.3	0.2	0	32.5	1.4	0	0	0		2	4	2	8	0	14	0	0	2	12		4	4	13	0	21	0	0	2	19	6	6
515	15123	14_Confectionaries	(a) Japanese confectioneries (unbaked)	Rice cake, grilled with soy sauce, miso, sugar and sesame paste	"Gohei-mochi"		177.5	3	0.5	0.13		40.9	39.6	6.6		1.3		240	0.2	0	0	6.4	0	0	0	0		2	2	0	1	2	5	0	1	1	3		2	0	3	2	7	0	0	1	6	1	6
516	15021	14_Confectionaries	(a) Japanese confectioneries (unbaked)	Pink small pancake roll with red bean paste filling, wrapped by a salted cherry leaf. Dough is made from wheat and rice flour.	"Sakura-mochi, Kanto style"		233.2	4.5	0.4	0.08		54.2	51.6	31.7		2.6		45	0.3	0.2	0	30.3	0.9	0	0	0		2	2	0	7	0	9	0	2	2	5		2	0	12	0	14	0	0	3	11	6	6
517	15022	14_Confectionaries	(a) Japanese confectioneries (unbaked)	Pink rice cake, stuffed with red bean paste, wrapped with a salted cherry leaf. Dough is made from glutinous rice flour.	"Sakura-mochi, Kansai style"		197.3	3.5	0.3	0.05		46	44.3	25.2		1.7		33	0.2	0.2	0	24.2	0.6	0	0	0		2	2	0	6	0	8	0	2	1	5		2	0	11	0	13	0	0	2	11	6	6
518	15124	14_Confectionaries	(a) Japanese confectioneries (unbaked)	Sweet rice cake, stuffed with red bean paste, wrapped in sasa-bamboo leaves	"Sasa-dango"		235.1	4	0.5	0.13		54.6	52.7	21		1.9		18	0.2	0.1	0	20.7	0	0	0	0		2	2	0	5	0	7	0	2	1	4		2	0	9	0	11	0	1	2	8	1	6
519	15023	14_Confectionaries	(a) Japanese confectioneries (unbaked)	Sweet rice cake, stuffed with red bean paste	"Daifuku-mochi"		232.1	4.6	0.5	0.12		53.2	51.4	16.7		1.8		33	0.2	0.1	0	15.8	0.6	0	0	0		2	2	0	3	0	5	0	2	1	2		2	0	7	0	9	0	1	2	6	1	6
520	15024	14_Confectionaries	(a) Japanese confectioneries (unbaked)	Swiss roll with red bean paste filling	"Taruto"		290.4	5.9	3	0.87		60.7	59.2	43.3		1.5		38	0.5	0.3	0	39.6	2.9	0	0	0		2	3	0	10	0	13	0	0	1	12		3	1	15	0	19	0	0	2	17	6	6
521	15025	14_Confectionaries	(a) Japanese confectioneries (unbaked)	Bamboo-leaf-wrapped sweet rice dough, steamed	"Chimaki"		152.8	1.3	0.2	0.06		36.5	36.4	20.4		0.1		1	0.2	0.1	0	20.1	0	0	0	0		2	1	0	4	0	5	0	0	0	5		1	0	9	0	10	0	0	0	10	1	6
522	15026	14_Confectionaries	(a) Japanese confectioneries (unbaked)	Red bean paste, covered with green tea, flavored dough, baked	"Chatsu"		321.5	6.2	4.3	0.62		66.4	62.6	45.1		3.8		5	0.6	0.3	0	39.9	4.3	0	0	0		2	4	0	11	0	15	0	0	4	11		3	1	15	0	19	0	0	5	14	6	6
523	15027	14_Confectionaries	(a) Japanese confectioneries (unbaked)	Japanese pancake sandwich with red bean paste filling	"Dorayaki"		283	6.6	3.2	0.92		57.9	56	44.5		1.9		140	0.3	0.3	0	43.9	0	0	0	0		2	3	0	11	1	15	0	0	1	14		3	1	15	1	20	0	0	2	18	6	6
524	15004	14_Confectionaries	(a) Japanese confectioneries (unbaked)	Cinnamon-flavored sweet rice dough, steamed with red bean paste filling	"Aniri-nama-yatsuhashi"		274.5	3.5	0.3	0.08		65.5	63.4	45.8		2.1		17	0.3	0.3	0	44.8	0.4	0	0	0		2	3	0	11	0	14	0	0	2	12		3	0	16	0	19	0	0	2	17	6	6
525	15028	14_Confectionaries	(a) Japanese confectioneries (unbaked)	Kneaded glutinous rice flour with sugar and colored bean paste	"Nerikiri"		257.1	5.3	0.3	0.04		60.1	56.5	42.4		3.6		2	0.4	0.3	0	40.1	1.6	0	0	0		2	3	0	10	0	13	0	0	3	10		3	0	15	0	18	0	0	5	13	6	6
526	15029	14_Confectionaries	(a) Japanese confectioneries (unbaked)	Sponge cake, stuffed with red bean paste	"Kasutera-manju"		291.3	6.7	2.1	0.56		62.6	60.2	36.9		2.4		47	0.3	0.3	0	35.3	1	0	0	0		2	3	0	9	0	12	0	4	2	6		3	0	14	0	17	0	0	3	14	6	6
527	15030	14_Confectionaries	(a) Japanese confectioneries (unbaked)	Sweetened gelatin, made from kudzu starch, stuffed with red bean paste	"Kudzu-manju"		215.4	3.1	0.2	0.02		51.4	49.2	36.4		2.2		48	0.3	0.3	0	34.9	0.9	0	0	0		2	2	0	9	0	11	0	1	2	8		2	0	13	0	15	0	0	3	12	6	6
528	15031	14_Confectionaries	(a) Japanese confectioneries (unbaked)	Baked sweet dough, stuffed with red bean paste and candied chestnuts	"Kuri-manju"		304.4	6.5	1.4	0.35		68.1	64.8	NA		3.3		25	NA	NA	NA	NA	NA	NA	NA	0		2	3	0	NA	0	3	0	4	3	-4		3	0	NA	0	3	0	2	4	-3	1	6
529	15032	14_Confectionaries	(a) Japanese confectioneries (unbaked)	Baked sweet dough, stuffed with red bean paste	"To-manju"		298.1	6.8	3.1	0.88		61.6	59.9	42.9		1.7		25	1	0.9	0	40	1	0	0	0		2	3	0	10	0	13	0	0	1	12		3	1	15	0	19	0	0	2	17	6	6
530	15033	14_Confectionaries	(a) Japanese confectioneries (unbaked)	Steamed sweet dough, stuffed with red bean paste	"Mushi-manju"		256.1	4.6	0.5	0.09		59.5	57.1	36		2.4		60	0.3	0.3	0	34.4	1	0	0	0		2	3	0	8	0	11	0	2	2	7		3	0	13	0	16	0	0	3	13	6	6
531	15036	14_Confectionaries	(a) Japanese confectioneries (unbaked)	Glutinous rice wafers with red bean paste filling	"Monaka"		278.1	4.9	0.3	0.06		65.5	62.4	44.9		3.1		2	0.4	0.3	0	43	1.2	0	0	0		2	3	0	11	0	14	0	0	3	11		3	0	15	0	18	0	0	4	14	6	6
532	15037	14_Confectionaries	(a) Japanese confectioneries (unbaked)	Steamed sweet dough, made from rice flour, walnuts, soy sauce and citrus "Yuzu" juice	"Yubeshi"		324.9	2.4	3.5	0.4		71.2	70.7	52.9		0.5		230	0.1	0	0	52.8	0	0	0	0		2	4	0	13	2	19	0	0	0	19		3	0	17	2	22	0	0	0	22	6	6
533	15038	14_Confectionaries	(a) Japanese confectioneries (unbaked)	Hardened red bean agar bar	"Neri-yokan"		289.6	3.6	0.2	0.03		69.9	66.8	57.8		3.1		3	0.5	0.4	0	55.6	1.3	0	0	0		2	3	0	14	0	17	0	0	3	14		3	0	18	0	21	0	0	4	17	6	6
534	15039	14_Confectionaries	(a) Japanese confectioneries (unbaked)	Soft red bean jelly	"Mizu-yokan"		167.4	2.6	0.2	0.02		39.9	37.7	31.3		2.2		57	0.3	0.2	0	29.8	1	0	0	0		2	2	0	7	0	9	0	1	2	6		2	0	12	0	14	0	0	3	11	6	6
535	15040	14_Confectionaries	(a) Japanese confectioneries (unbaked)	Steamed red bean paste bar	"Mushi-yokan"		236.3	4.4	0.3	0.05		55.4	52.6	38.7		2.8		83	0.3	0.3	0	37	1.1	0	0	0		2	2	0	9	0	11	0	2	2	7		2	0	14	0	16	0	0	3	13	6	6
536	15143	14_Confectionaries	(a) Japanese confectioneries (unbaked)	Sweet green paste, made from young soybeans	"Zunda-an"		197.2	6.3	3.4	NA		36.6	34.1	NA		2.5		87	NA	NA	NA	NA	NA	NA	NA	0		2	2	NA	NA	0	2	0	3	2	-3		2	NA	NA	0	2	0	2	3	-3	1	6
537	15144	14_Confectionaries	(a) Japanese confectioneries (unbaked)	Rice cake, covered in sweetened mashed green soybeans	"Zunda-mochi"		212.7	4.9	1.7	NA		45.1	43.8	NA		1.3		35	NA	NA	NA	NA	NA	NA	NA	0		2	2	NA	NA	0	2	0	3	1	-2		2	NA	NA	0	2	0	1	1	0	1	6
538	15042	14_Confectionaries	(b) Japanese confectioneries (baked)	Deep fried sweet potato chips, coated with sugar syrup	"Imo-karinto"		471	1.4	20.6	2.26		71.3	68.7	49.4		2.6		13	0.8	0.7	0	37.4	10.5	0	0	0		2	5	2	12	0	19	0	0	2	17		5	3	16	0	24	0	0	3	21	6	6
539	15043	14_Confectionaries	(b) Japanese confectioneries (baked)	Puffed sweet rice cake	"Okoshi"		381.5	3.8	0.7	0.16		90.2	89.8	43.2		0.4		95	0.5	0.3	0	38.6	3.8	0	0	0		2	4	0	10	1	15	0	0	0	15		4	0	15	0	19	0	0	0	19	6	6
540	15044	14_Confectionaries	(b) Japanese confectioneries (baked)	Roasted peanuts, coated with rice dough, baked	"Onoroke-mame"		443.8	11.3	13.6	2.56		70.2	67.9	5.4		2.3		390	0.1	0	0	5.3	0	0	0	0		2	5	2	1	4	12	0	6	2	4		5	4	2	3	14	0	0	3	11	3	6
541	15045	14_Confectionaries	(b) Japanese confectioneries (baked)	Crunchy deep fried wheat flour dough, coated with brown sugar	"Karinto, black"		437.2	7.5	11.6	1.41		76.3	75.1	NA		1.2		7	NA	NA	NA	NA	NA	NA	NA	0		2	5	1	NA	0	6	0	4	1	1		5	2	NA	0	7	0	2	1	4	1	6
542	15046	14_Confectionaries	(b) Japanese confectioneries (baked)	Crunchy deep fried wheat flour dough, coated with white sugar	"Karinto, white"		441	9.7	11.2	1.41		76.2	74.5	NA		1.7		1	NA	NA	NA	NA	NA	NA	NA	0		2	5	1	NA	0	6	0	6	1	-1		5	2	NA	0	7	0	3	2	2	1	6
543	15047	14_Confectionaries	(b) Japanese confectioneries (baked)	Roasted glutinous rice stick, covered with roasted soy powder and sugar	"Gokabo"		377.8	10.6	6.4	0.92		71.7	67.2	35.1		4.5		1	0.8	0.2	0	24.9	9.2	0	0	0		2	4	0	8	0	12	0	6	4	2		4	1	13	0	18	0	0	6	12	6	6
544	15048	14_Confectionaries	(b) Japanese confectioneries (baked)	Soft wheat flour cracker, made using soda water from Isobe hot spring	"Isobe-senbei"		379	4.3	0.8	0.17		89.3	88	50.9		1.3		500	0.4	0.4	0	50.1	0	0	0	0		2	4	0	12	5	21	0	0	1	20		4	0	17	4	25	0	0	1	24	6	6
545	15049	14_Confectionaries	(b) Japanese confectioneries (baked)	Hard wheat flour cracker, shaped like a Japanese traditional roof tile	"Kawara senbei"		394	7	3.2	0.92		84.9	83.7	48.5		1.2		57	0.4	0.4	0	47.7	0	0	0	0		2	4	0	12	0	16	0	0	1	15		4	1	16	0	21	0	0	1	20	6	6
546	15050	14_Confectionaries	(b) Japanese confectioneries (baked)	Light wheat cracker roll with sugar confectionary filling	"Maki-senbei"		389.4	4.3	1.4	0.39		90.4	89.4	59.9		1		39	0.3	0.3	0	59.3	0	0	0	0		2	4	0	15	0	19	0	0	1	18		4	0	18	0	22	0	0	1	21	6	6
547	15051	14_Confectionaries	(b) Japanese confectioneries (baked)	Round wheat flour cracker with sesame seeds	"Nanbu-Senbei, Sesame"		424.3	11.2	11.1	1.73		72	67.8	0.5		4.2		430	0	0	0	0.4	0.1	0	0	0		2	5	1	0	4	10	0	6	4	0		5	2	0	4	11	0	4	5	2	1	6
548	15052	14_Confectionaries	(b) Japanese confectioneries (baked)	Round wheat flour cracker with peanuts	"Nanbu-Senbei, Peanut"		420.9	11.7	9.5	1.74		73.9	70.4	5.7		3.5		340	0	0.1	0	5.5	0.1	0	0	0		2	5	1	1	3	10	0	7	3	0		5	2	2	3	12	0	4	4	4	1	6
549	15053	14_Confectionaries	(b) Japanese confectioneries (baked)	Molded confectionary, made from sugar, glutinous rice flour and perilla leaf powder	"Shiogama"		353	2.6	0.2	0.08		85.5	84.9	NA		0.6		580	NA	NA	NA	NA	NA	NA	NA	0		2	4	0	NA	6	10	0	1	0	9		4	0	NA	5	9	0	0	0	9	1	6
550	15055	14_Confectionaries	(b) Japanese confectioneries (baked)	Roasted and sugared rice dough with candied adzuki beans and roasted soybeans for the Doll's festival	"Hina-arare, Kanto style"		381.4	9.6	2.8	0.63		80.7	78.2	NA		2.5		590	NA	NA	NA	NA	NA	NA	NA	0		2	4	0	NA	6	10	0	5	2	3		4	1	NA	5	10	0	3	3	4	1	6
551	15056	14_Confectionaries	(b) Japanese confectioneries (baked)	Roasted rice dough for the Doll's festival	"Hina-arare, Kansai style"		385.2	8	1.4	0.45		85.8	84.5	NA		1.3		680	NA	NA	NA	NA	NA	NA	NA	0		2	4	0	NA	7	11	0	4	1	6		4	0	NA	6	10	0	2	1	7	1	6
552	15057	14_Confectionaries	(b) Japanese confectioneries (baked)	Fried and salted rice cracker	"Age-senbei"		463.2	5.6	17.4	2.08		71.3	70.8	0.1		0.5		490	0	0	0	0.1	0	0	0	0		2	5	2	0	5	12	0	3	0	9		5	3	0	4	12	0	1	0	11	3	6
553	15058	14_Confectionaries	(b) Japanese confectioneries (baked)	Rice cracker, coated with soy sauce and grain sugar	"Amakara-senbei"		378.5	6.7	0.9	0.28		86.2	85.6	9.2		0.6		460	0.2	0.1	0	8.9	0	0	0	0		2	4	0	2	5	11	0	4	0	7		4	0	4	4	12	0	2	0	10	1	6
554	15059	14_Confectionaries	(b) Japanese confectioneries (baked)	Glutinous rice cracker	"Arare"		377	7.5	1	0.28		84.9	84.1	0.1		0.8		660	0.1	0	0	0	0	0	0	0		2	4	0	0	7	11	0	4	0	7		4	0	0	6	10	0	2	1	7	1	6
555	15060	14_Confectionaries	(b) Japanese confectioneries (baked)	Soy sauce flavored rice cracker	"Shoyu-senbei"		372.6	7.3	1	0.3		83.9	83.3	0.2		0.6		500	0.1	0	0	0.1	0	0	0	0		2	4	0	0	5	9	0	4	0	5		4	0	0	4	8	0	2	0	6	1	6
556	15061	14_Confectionaries	(b) Japanese confectioneries (baked)	Small balls of baked starch dough	"Boro, small"		391.3	2.5	2.1	0.62		90.6	90.6	49.9		0		30	0.4	0.4	0	49.1	0	0	0	0		2	4	0	12	0	16	0	0	0	16		4	1	16	0	21	0	0	0	21	6	6
557	15062	14_Confectionaries	(b) Japanese confectioneries (baked)	Baked sweet dough, made from buckwheat and wheat flour	"Soba-boro"		402.8	7.7	3.4	0.94		86.1	84.6	45.2		1.5		130	1.4	1.5	0	40.6	1.7	0	0	0		2	5	0	11	1	17	0	0	1	16		4	1	15	1	21	0	0	2	19	6	6
558	15063	14_Confectionaries	(b) Japanese confectioneries (baked)	Baked sweet dough, topped with poppy seeds	"Matsukaze"		378.7	4	0.7	0.17		89.7	88.5	50.8		1.2		27	0.5	0.4	0	47.6	2.3	0	0	0		2	4	0	12	0	16	0	0	1	15		4	0	17	0	21	0	0	1	20	6	6
559	15064	14_Confectionaries	(b) Japanese confectioneries (baked)	Sugar-coated roasted soybeans	"Mishima-mame"		417.8	12.3	8.6	1.2		75.8	69.8	68.4		6		1	0.5	0.5	0	67.4	0	0	0	0		2	5	1	17	0	23	0	0	6	17		5	1	20	0	26	0	0	7	19	6	6
560	15065	14_Confectionaries	(b) Japanese confectioneries (baked)	Cinnamon-flavored sweet rice dough, baked	"Yatsuhashi"		393.9	3.3	0.5	0.16		94.2	93.9	52.2		0.3		1	0.4	0.4	0	51.4	0	0	0	0		2	4	0	13	0	17	0	0	0	17		4	0	17	0	21	0	0	0	21	6	6
561	15066	14_Confectionaries	(b) Japanese confectioneries (baked)	Molded dry confectionary, made from fine roasted glutinous rice flour and sugar	"Rakugan, regular"		388.2	2.4	0.2	0.07		94.3	94.1	60.9		0.2		2	0.5	0.4	0	59.3	0.7	0	0	0		2	4	0	15	0	19	0	0	0	19		4	0	18	0	22	0	0	0	22	6	6
562	15067	14_Confectionaries	(b) Japanese confectioneries (baked)	Molded dry confectionary, made from roasted barley flour and sugar	"Mugi-rakugan"		386.2	4.8	1.8	0.49		90.4	85	58.4		5.4		2	0.5	0.4	0	56.8	0.7	0	0	0		2	4	0	14	0	18	0	0	5	13		4	0	18	0	22	0	0	7	15	6	6
563	15068	14_Confectionaries	(b) Japanese confectioneries (baked)	Molded dry confectionary, made from powdered adzuki bean paste and sugar	"Morokoshi-rakugan"		374.9	6.6	0.3	0.05		89.9	83	66.4		6.9		130	0.5	0.5	0	64.6	0.8	0	0	0		2	4	0	16	1	21	0	0	7	14		4	0	19	1	24	0	0	8	16	6	6
564	15073	14_Confectionaries	(c) Western confectioneries (unbaked)	Custard cream puff			228	6	11.4	6.28		25.5	25.2	16.9		0.3		78	0	0	0	14.5	0	2.4	0	0		2	2	6	4	0	12	0	3	0	9		2	10	8	0	20	0	0	0	20	3	3
565	15074	14_Confectionaries	(c) Western confectioneries (unbaked)	Sponge cake			306.1	7.9	7.5	1.97		52.1	51.4	28.5		0.7		65	0.3	0.2	0	28	0	0	0	0		2	3	1	6	0	10	0	4	0	6		3	3	12	0	18	0	0	0	18	6	3
566	15075	14_Confectionaries	(c) Western confectioneries (unbaked)	Short cake			332.4	6.9	15.2	5.8		42.3	41.7	25.5		0.6		80	0.3	0.2	0	24.4	0	0.6	0	0		2	4	5	6	0	15	0	0	0	15		4	9	11	0	24	0	0	0	24	3	3
567	15133	14_Confectionaries	(c) Western confectioneries (unbaked)	Tart			259.5	4.7	13.5	6.94		30.5	29.1	15.2		1.4		79	0.6	0.7	0	13.2	0	0.7	0	0		2	3	6	3	0	12	0	2	1	9		3	11	7	0	21	0	0	1	20	3	3
568	15134	14_Confectionaries	(c) Western confectioneries (unbaked)	Cheesecake, baked			317.6	8.5	21.2	12.11		23.3	23.1	17.9		0.2		180	0.2	0.1	0	16.3	0	1.3	0	0		2	3	11	4	1	19	0	0	0	19		3	15	8	1	27	0	0	0	27	3	3
569	15135	14_Confectionaries	(c) Western confectioneries (unbaked)	Cheesecake, unbaked			360.1	5.8	27.5	16.59		22.5	22.2	13.5		0.3		210	0.2	0.1	0.1	11.2	0	1.9	0	0		2	4	14	3	2	23	0	0	0	23		4	18	6	2	30	0	0	0	30	3	3
570	15076	14_Confectionaries	(c) Western confectioneries (unbaked)	Danish pastry			459.4	6.5	34	16.95		33.2	30.5	NA		2.7		220	NA	NA	NA	NA	NA	NA	NA	0		2	5	14	NA	2	21	0	0	2	19		5	18	NA	2	25	0	0	3	22	3	3
571	15077	14_Confectionaries	(c) Western confectioneries (unbaked)	Doughnuts, yeast-leavened			383.2	7.2	20.2	3.52		43.9	42.4	NA		1.5		310	NA	NA	NA	NA	NA	NA	NA	0		2	4	3	NA	3	10	0	4	1	5		4	5	NA	3	12	0	2	2	8	3	3
572	15078	14_Confectionaries	(c) Western confectioneries (unbaked)	Doughnuts, cake-type			372.5	7.2	11.7	3.7		60.2	59	24.2		1.2		160	0.2	0.2	0	23.4	0	0.4	0	0		2	4	3	5	1	13	0	0	1	12		4	6	10	1	21	0	0	1	20	3	3
573	15079	14_Confectionaries	(c) Western confectioneries (unbaked)	Pie pastry			391.6	5	25.4	5.26		36.4	35.1	0.2		1.3		390	0	0	0	0.1	0.1	0	0	0		2	4	5	0	4	13	0	0	1	12		4	8	0	3	15	0	0	1	14	3	3
574	15080	14_Confectionaries	(c) Western confectioneries (unbaked)	Apple pie			302.3	4	17.5	3.61		32.8	31.6	19.1		1.2		180	0.4	1.4	0	17.3	0	0	0	0		2	3	3	4	1	11	0	2	1	8		3	6	9	1	19	0	0	1	18	3	3
575	15081	14_Confectionaries	(c) Western confectioneries (unbaked)	Meat pie			393.1	9.7	29.9	6.67		22.2	20.4	1.5		1.8		440	0.5	0.5	0	0.4	0.1	0	0	0		2	4	6	0	4	14	0	0	1	13		4	10	0	4	18	0	0	2	16	3	3
576	15082	14_Confectionaries	(c) Western confectioneries (unbaked)	Butter cake			441.5	5.8	25.3	14.73		48	47.3	27.3		0.7		240	0.3	0.2	0	26.7	0	0.1	0	0		2	5	13	6	2	26	0	0	0	26		5	17	11	2	35	0	0	0	35	3	3
577	15083	14_Confectionaries	(c) Western confectioneries (unbaked)	Hot cake			258.4	7.7	5.4	2.33		45.3	44.2	12.1		1.1		260	2.1	0.1	0	7.4	0.1	2.4	0	0		2	3	2	2	2	9	0	4	1	4		3	3	5	2	13	0	0	1	12	3	3
578	15084	14_Confectionaries	(c) Western confectioneries (unbaked)	Waffles, custard cream			251.1	7.3	7.9	3.18		38.1	37.3	15		0.8		63	0.1	0	0	12.3	0	2.6	0	0		2	3	3	3	0	9	0	4	0	5		3	5	7	0	15	0	0	1	14	3	3
579	15085	14_Confectionaries	(c) Western confectioneries (unbaked)	Waffles, jam			284	4.9	4.2	1.75		57.3	56	36.4		1.3		43	0.6	0.6	0	34	0	1.2	0	0		2	3	1	9	0	13	0	0	1	12		3	2	13	0	18	0	0	1	17	6	3
580	15086	14_Confectionaries	(c) Western confectioneries (unbaked)	Custard pudding			128.3	5.7	5.5	2.1		14	14	13.6		0		69	0.2	0.1	0	10.6	0	2.7	0	0		2	1	2	3	0	6	0	3	0	3		1	3	6	0	10	0	1	0	9	3	3
581	15136	14_Confectionaries	(c) Western confectioneries (unbaked)	Milk pudding			63.9	1.1	1.3	0.79		12.2	11.7	11.6		0.5		15	0.1	0.1	0	9.9	0	1.5	0	0		2	0	0	2	0	2	0	0	0	2		0	1	5	0	6	0	0	0	6	1	3
582	15087	14_Confectionaries	(c) Western confectioneries (unbaked)	Jelly, orange			88.1	2.1	0.1	0.02		19.8	19.6	17.8		0.2		5	2.6	2.8	0	12.4	0	0	0	0		1	10	NE	10	NE	20	0	NE	NE	20		1	0	8	0	9	0	0	0	9	1	3
583	15088	14_Confectionaries	(c) Western confectioneries (unbaked)	Jelly, coffee jelly			47.6	1.6	0	0	5	10.3	10.3	NA		0		5	NA	NA	NA	NA	NA	NA	NA	0		1	7	NE	NA	NE	7	0	NE	NE	7		0	0	NA	0	0	0	0	0	0	1	3
584	15089	14_Confectionaries	(c) Western confectioneries (unbaked)	Jelly, milk			108.1	4.3	3.7	2.27		14.4	14.4	14.2		0		43	0.1	0.1	0	9.6	0	4.4	0	0		1	10	NE	10	NE	20	0	NE	NE	20		1	3	6	0	10	0	1	0	9	3	3
585	15090	14_Confectionaries	(c) Western confectioneries (unbaked)	Jelly, wine			59.6	1.7	0	0	5	13.2	13.2	13		0		5	0	0	0	13	0	0	0	0		1	9	NE	9	NE	18	0	NE	NE	18		0	0	6	0	6	0	0	0	6	1	3
586	15091	14_Confectionaries	(c) Western confectioneries (unbaked)	Bavarian cream			218.1	5.6	12.9	5.27		19.9	19.9	19.8		0		52	0	0	0	17.4	0	2.4	0	0		2	2	5	4	0	11	0	3	0	8		2	8	9	0	19	0	0	0	19	3	3
587	15117	14_Confectionaries	(c) Western confectioneries (unbaked)	Marron glacé			316.7	1.1	0.3	0.05		77.4	NA	66.1		NA		28	0.5	0.5	0	65.1	0	0	0	0		2	3	0	16	0	19	0	0	NA	19		3	0	19	0	22	0	0	NA	22	6	3
588	15142	14_Confectionaries	(c) Western confectioneries (unbaked)	Konjac jelly			64.9	0	0.1	0	5	16.4	15.6	11.3		0.8		58	4.3	4.7	NA	2.2	0.1	0	NA	0		1	9	NE	8	NE	17	0	NE	NE	17		0	0	5	0	5	0	0	1	4	1	3
589	15092	14_Confectionaries	(d) Western confectioneries (baked)	Wafers			451.6	7.6	13.6	5.95		75.3	74.1	37.1		1.2		480	0.3	0.3	0	35.3	0	1.2	0	0		2	5	5	9	5	24	0	0	1	23		5	9	14	4	32	0	0	1	31	3	3
590	15141	14_Confectionaries	(d) Western confectioneries (baked)	Wafer with cream			484	7.5	21.8	10.88		65.5	63.4	39.6		2.1		370	0.3	0.3	0	38.1	0	0.9	0	0		2	6	10	9	4	29	0	0	2	27		5	14	14	3	36	0	0	2	34	3	3
591	15093	14_Confectionaries	(d) Western confectioneries (baked)	Crackers, oil-sprayed			487.9	8.5	22.5	9.03		63.9	61.8	NA		2.1		610	NA	NA	NA	NA	NA	NA	NA	0		2	6	9	NA	6	21	0	0	2	19		5	13	NA	5	23	0	0	2	21	3	3
592	15094	14_Confectionaries	(d) Western confectioneries (baked)	Crackers, soda			423.2	10.4	9.8	3.66		74.4	72.3	NA		2.1		730	NA	NA	NA	NA	NA	NA	NA	0		2	5	3	NA	8	16	0	0	2	14		5	6	NA	7	18	0	0	2	16	3	3
593	15095	14_Confectionaries	(d) Western confectioneries (baked)	Sablé, shortbread			465.2	6.1	16.6	7.27		73.5	72.2	33.4		1.3		73	0.3	0.2	0	32.9	0	0	0	0		2	5	7	8	0	20	0	0	1	19		5	11	13	0	29	0	0	1	28	3	3
594	15054	14_Confectionaries	(d) Western confectioneries (baked)	Chinese cookies, containing lard			530.9	5.1	29.5	11.22		61.8	60.7	29.6		1.1		97	0.2	0.2	0	29.2	0	0	0	0		2	6	11	7	1	25	0	0	1	24		6	15	12	0	33	0	0	1	32	3	3
595	15097	14_Confectionaries	(d) Western confectioneries (baked)	Biscuits, hard			427	7.6	10	3.98		77.8	75.5	20.7		2.3		320	0.4	0.4	0	19.4	0.1	0.4	NA	0		2	5	3	4	3	15	0	0	2	13		5	6	9	3	23	0	0	3	20	3	3
596	15098	14_Confectionaries	(d) Western confectioneries (baked)	Biscuits, soft			518.8	5.7	27.6	12.42		62.6	61.2	21.7		1.4		220	0.2	0.2	0	20.6	0.1	0.6	0	0		2	6	11	5	2	24	0	0	1	23		6	15	10	2	33	0	0	1	32	3	3
597	15099	14_Confectionaries	(d) Western confectioneries (baked)	Pretzel			474.6	9.9	18.6	5.05		68.2	65.6	NA		2.6		750	NA	NA	NA	NA	NA	NA	NA	0		2	5	5	NA	8	18	0	0	2	16		5	8	NA	7	20	0	0	3	17	3	3
598	15096	14_Confectionaries	(d) Western confectioneries (baked)	Puff pie			562.5	5.8	35.5	16.2		55.8	54.1	3.7		1.7		54	0	0	0	3.6	0.1	0	0	0		2	7	14	0	0	21	0	0	1	20		6	18	1	0	25	0	0	2	23	3	3
599	15100	14_Confectionaries	(d) Western confectioneries (baked)	Biscuits with jam topping			493.4	5.8	23.4	8.95		65.8	64	37.2		1.8		200	0.2	0.1	0	36.7	0	0.2	0	0		2	6	8	9	2	25	0	0	1	24		5	13	14	1	33	0	0	2	31	3	3
600	1136	14_Confectionaries	(d) Western confectioneries (baked)	Popcorn, oil-popped and salted			465.8	10.2	22.8	6.3		59.6	50.3	0.6		9.3		570	0	0	0	0.6	0	0	0	0		2	5	6	0	6	17	0	0	9	8		5	10	0	5	20	0	0	10	10	2	3
601	15101	14_Confectionaries	(d) Western confectioneries (baked)	Wheat flour snack, extruded			476.5	7.6	19.5	6.43		68.8	66.5	NA		2.3		710	NA	NA	NA	NA	NA	NA	NA	0		2	5	6	NA	7	18	0	0	2	16		5	10	NA	6	21	0	0	3	18	3	3
602	15102	14_Confectionaries	(d) Western confectioneries (baked)	Corn snack, extruded			523.9	5.2	27.1	9.97		65.3	64.3	NA		1		470	NA	NA	NA	NA	NA	NA	NA	0		2	6	9	NA	5	20	0	0	1	19		6	14	NA	4	24	0	0	1	23	3	3
603	15103	14_Confectionaries	(d) Western confectioneries (baked)	Potato chips			546	4.7	35.2	3.86		54.7	50.5	NA		4.2		400	NA	NA	NA	NA	NA	NA	NA	0		2	6	3	NA	4	13	0	0	4	9		6	6	NA	3	15	0	0	5	10	3	3
604	15104	14_Confectionaries	(d) Western confectioneries (baked)	Potato chips, fabricated			530.8	5.8	32	12.96		57.3	52.5	NA		4.8		360	NA	NA	NA	NA	NA	NA	NA	0		2	6	12	NA	3	21	0	0	5	16		6	16	NA	3	25	0	0	6	19	3	3
605	15137	14_Confectionaries	(d) Western confectioneries (baked)	Chocolate-covered almond			570.2	11.4	40.4	14.19		43.3	37.2	37.2		6.1		41	0	0	0	29.7	0	7.5	0	0		2	7	13	9	0	29	0	0	6	23		6	16	14	0	36	0	0	7	29	3	3
606	15114	14_Confectionaries	(d) Western confectioneries (baked)	Chocolate-covered biscuit			497.5	7.1	24.3	13.43		64.2	61	41		3.2		140	0.2	0.2	0	33.5	0	7.1	0	0		2	6	12	10	1	29	0	0	3	26		5	16	15	1	37	0	0	4	33	3	3
607	15115	14_Confectionaries	(d) Western confectioneries (baked)	White chocolate			586.7	7.2	39.5	22.87		50.9	50.3	55.4		0.6		92	NA	NA	0	45.2	NA	10.2	NA	0		2	7	17	13	1	38	0	0	0	38		7	20	17	0	44	0	0	0	44	3	3
608	15116	14_Confectionaries	(d) Western confectioneries (baked)	Milk chocolate			549.9	6.9	34.1	19.88		55.8	51.9	55		3.9		64	0	0	NA	43.3	0	11.7	NA	0		2	6	16	13	0	35	0	0	4	31		6	19	17	0	42	0	0	5	37	3	3
609	15118	14_Confectionaries	(d) Western confectioneries (baked)	Chewing gum, stick			387.6	0	0	0	5	96.9	96.9	NA		0		3	NA	NA	NA	NA	NA	NA	NA	0		2	4	0	NA	0	4	0	0	0	4		4	0	NA	0	4	0	0	0	4	1	3
610	15119	14_Confectionaries	(d) Western confectioneries (baked)	Chewing gum, sugar-coated			390.4	0	0	0	5	97.6	97.6	NA		0		2	NA	NA	NA	NA	NA	NA	NA	0		2	4	0	NA	0	4	0	0	0	4		4	0	NA	0	4	0	0	0	4	1	3
611	15120	14_Confectionaries	(d) Western confectioneries (baked)	Chewing gum, bubble gum			386.8	0	0	0	5	96.7	96.7	NA		0		3	NA	NA	NA	NA	NA	NA	NA	0		2	4	0	NA	0	4	0	0	0	4		4	0	NA	0	4	0	0	0	4	1	3
612	15041	14_Confectionaries	(e) Candies	Sugar candy	"Amedama"		390	0	0	0	5	97.5	97.5	90.2		0		1	1	0.6	0	82.1	6.5	0	0	0		2	4	0	22	0	26	0	0	0	26		4	0	23	0	27	0	0	0	27	6	6
613	15109	14_Confectionaries	(e) Candies	Color changing candy			398	0	0	0	5	99.5	99.5	99.5		0		1	0.7	0.7	0	98.1	0	0	0	0		2	4	0	25	0	29	0	0	0	29		4	0	25	0	29	0	0	0	29	6	6
614	15105	14_Confectionaries	(e) Candies	Caramel			432.9	4	11.7	7.45		77.9	77.9	64.611	3	0		110	NA	NA	NA	NA	NA	NA	NA	0		2	5	7	16	1	29	0	0	0	29		5	11	19	1	36	0	0	0	36	3	6
615	15107	14_Confectionaries	(e) Candies	Jelly candy			333.8	0	0	0	5	83.9	83	52.2		0.9		2	1.9	0.2	0	23	27.1	0	0	0		2	4	0	13	0	17	0	0	0	17		4	0	17	0	21	0	0	1	20	6	6
616	15108	14_Confectionaries	(e) Candies	Jelly beans			359.8	0	0	0	5	90.4	89.5	67		0.9		2	1.1	0.4	0	54.8	10.7	0	0	0		2	4	0	16	0	20	0	0	0	20		4	0	19	0	23	0	0	1	22	6	6
617	15110	14_Confectionaries	(e) Candies	Drops			392	0	0	0	5	98	98	77.1		0		1	1.6	0.4	0	56.8	18.3	0	0	0		2	4	0	19	0	23	0	0	0	23		4	0	21	0	25	0	0	0	25	6	6
618	15111	14_Confectionaries	(e) Candies	Butterscotch			422.5	0	6.5	4.1		91	91	84.1		0		150	0.9	0.6	0	76.6	6	0	0	0		2	5	4	21	1	31	0	0	0	31		5	6	22	1	34	0	0	0	34	3	6
619	15112	14_Confectionaries	(e) Candies	Brittles			514.1	12.6	26.5	5.28		58.1	54.5	42.7		3.6		72	0.6	0.2	0	35.5	6.4	0	0	0		2	6	5	10	0	21	0	0	3	18		6	8	15	0	29	0	0	5	24	3	6
620	15113	14_Confectionaries	(e) Candies	Marshmallows			325.6	2.1	0	0	5	79.3	79.3	61.4		0		7	1.3	0.4	0	44	15.7	0	0	0		2	4	0	15	0	19	0	0	0	19		3	0	19	0	22	0	0	0	22	6	6
621	15106	14_Confectionaries	(e) Candies	Tablet candy			373.3	0	0.5	0	5	92.2	92.2	76.4715	3	0		67	NA	NA	NA	NA	NA	NA	NA	0		2	4	0	19	0	23	0	0	0	23		4	0	21	0	25	0	0	0	25	6	6
622	15125	14_Confectionaries	(f) Pastries	Fried bun			373.5	8.7	18.7	3.34		43.5	41.7	NA		1.8		450	NA	NA	NA	NA	NA	NA	NA	0		2	4	3	NA	4	11	0	5	1	5		4	5	NA	4	13	0	0	2	11	3	3
623	15069	14_Confectionaries	(f) Pastries	Baked bun with red bean paste filling			268.6	6.8	3.6	1.57		53.5	51	19.8		2.5		110	1.1	1.6	0	15.4	1.4	0.2	0.1	0		2	3	1	4	1	9	0	4	2	3		3	2	9	1	15	0	0	3	12	6	3
624	15126	14_Confectionaries	(f) Pastries	Baked bun with red bean paste filling, thin dough type			260.7	6.6	3.5	1.35		51.9	49.5	32.6		2.4		42	0.5	0.7	0	31	0.3	0.1	0	0		2	3	1	8	0	12	0	4	2	6		3	2	13	0	18	0	0	3	15	6	3
625	15070	14_Confectionaries	(f) Pastries	Baked bun with custard cream filling			288.8	7.9	7.4	3.16		48.3	47	12.8		1.3		150	1.3	1.9	0	7.1	0.9	1.5	0.1	0		2	3	3	2	1	9	0	4	1	4		3	5	6	1	15	0	0	1	14	3	3
626	15130	14_Confectionaries	(f) Pastries	Baked bun with custard cream filling, thin dough type			222.3	6	7.1	2.87		33.9	33.3	15.8		0.6		83	0.6	0.8	0	11.8	0.4	2.1	0.1	0		2	2	2	3	0	7	0	3	0	4		2	4	7	0	13	0	0	0	13	3	3
627	15071	14_Confectionaries	(f) Pastries	Baked bun with strawberry jam filling			285.5	5.3	3.9	1.73		58.1	56.5	27.7		1.6		120	1.5	2.1	0	22.9	0.8	0.3	0.1	0		2	3	1	6	1	11	0	3	1	7		3	2	11	1	17	0	0	2	15	6	3
628	15072	14_Confectionaries	(f) Pastries	Horn-shaped bread, with chocolate cream	"Korone"		336.3	5.8	15.3	6.06		44.4	43.3	10.5		1.1		160	1	1.5	0	4.9	0.7	2.3	0.1	0		2	4	6	2	1	13	0	0	1	12		4	10	4	1	19	0	0	1	18	3	3
629	15131	14_Confectionaries	(f) Pastries	Baked bun with chocolate cream filling, thin dough type			351.8	4.7	19.4	7.39		40	39.2	12.6		0.8		150	0.5	0.8	0	7.5	0.4	3.3	0.1	0		2	4	7	2	1	14	0	0	0	14		4	11	5	1	21	0	0	1	20	3	3
630	15132	14_Confectionaries	(f) Pastries	Sweet bun, covered in a thin layer of crisp cookie dough	"Melon-pan"		362.7	8	10.5	4.93		59.9	58.2	20.7		1.7		210	1.5	2	0	16.3	0.7	0.2	NA	0		2	4	4	4	2	14	0	0	1	13		4	8	9	2	23	0	0	2	21	3	3
631	16034	15_Beverages	(a) Teas	High grade tea, made from shade-grown leaves, infusion	"Gyokuro"		5.2	1.3	0	0	5	0	0	0	6	0	1	2	NA	NA	NA	NA	NA	NA	NA	0		2	0	0	0	0	0	0	0	0	0		0	0	0	0	0	0	0	0	0	1	1
632	16037	15_Beverages	(a) Teas	Common grade tea, infusion	"Sencha"		1.6	0.2	0	0	5	0.2	0.2	0	6	0	1	3	NA	NA	NA	NA	NA	NA	NA	0		2	0	0	0	0	0	0	0	0	0		0	0	0	0	0	0	0	0	0	1	1
633	16038	15_Beverages	(a) Teas	Pan-fried tea, infusion	"Kamairi-cha"		0.4	0.1	0	0	5	0	0	0	6	0	1	1	NA	NA	NA	NA	NA	NA	NA	0		2	0	0	0	0	0	0	0	0	0		0	0	0	0	0	0	0	0	0	1	1
634	16039	15_Beverages	(a) Teas	Coarse grade tea, infusion	"Ban-cha"		0.4	0	0	0	5	0.1	0.1	0	6	0	1	2	NA	NA	NA	NA	NA	NA	NA	0		2	0	0	0	0	0	0	0	0	0		0	0	0	0	0	0	0	0	0	1	1
635	16040	15_Beverages	(a) Teas	Roasted tea, infusion	"Hoji-cha"		0.4	0	0	0	5	0.1	0.1	0	6	0	1	1	NA	NA	NA	NA	NA	NA	NA	0		2	0	0	0	0	0	0	0	0	0		0	0	0	0	0	0	0	0	0	1	1
636	16041	15_Beverages	(a) Teas	Mixture of tea and roasted brown rice, infusion	"Genmai-cha"		0	0	0	0	5	0	0	0	6	0		2	NA	NA	NA	NA	NA	NA	NA	0		2	0	0	0	0	0	0	0	0	0		0	0	0	0	0	0	0	0	0	1	1
637	16042	15_Beverages	(a) Teas	Oolong tea, infusion			0.4	0	0	0	5	0.1	0.1	0	6	0	1	1	NA	NA	NA	NA	NA	NA	NA	0		2	0	0	0	0	0	0	0	0	0		0	0	0	0	0	0	0	0	0	1	1
638	16044	15_Beverages	(a) Teas	Black tea, infusion			0.8	0.1	0	0	5	0.1	0.1	0	6	0	1	1	NA	NA	NA	NA	NA	NA	NA	0		2	0	0	0	0	0	0	0	0	0		0	0	0	0	0	0	0	0	0	1	1
639	16045	15_Beverages	(b) Coffee/cocoa	Coffee, infusion			3.6	0.2	0	0.01		0.7	0.7	0		0	1	1	0	0	0	0	0	0	0	0		2	0	0	0	0	0	0	0	0	0		0	0	0	0	0	0	0	0	0	1	1
640	7004	15_Beverages	(c) Others	10 % Acerolas juice			42	0.1	0	0	5	10.5	10.3	10.0019	4	0.2		1	NA	NA	NA	NA	NA	NA	NA	10		1	6	NE	7	NE	13	0	NE	NE	13		0	0	4	0	4	0	0	0	4	1	1
641	7025	15_Beverages	(c) Others	20 % Japanese apricots juice			49	0	0	0	5	12.3	12.2	11.7165	4	0.1		35	NA	NA	NA	NA	NA	NA	NA	20		1	7	NE	8	NE	15	0	NE	NE	15		0	0	5	0	5	0	0	0	5	1	1
642	7033	15_Beverages	(c) Others	50 % Satsuma mandarins juice			59.4	0.2	0	0		14.7	14.6	14.0027	4	0.1		1	NA	NA	NA	NA	NA	NA	NA	50		1	9	NE	10	NE	19	0	NE	NE	19		0	0	6	0	6	0	0	0	6	1	1
643	7034	15_Beverages	(c) Others	20 % Satsuma mandarins juice			50	0.1	0	0		12.4	12.4	11.8118	4	0		1	NA	NA	NA	NA	NA	NA	NA	20		1	7	NE	8	NE	15	0	NE	NE	15		0	0	5	0	5	0	0	0	5	1	1
644	7044	15_Beverages	(c) Others	50 % Valencia orange juice			46.4	0.4	0.2	0.02		10.8	10.7	10.2877	4	0.1		2	NA	NA	NA	NA	NA	NA	NA	50		1	7	NE	7	NE	14	0	NE	NE	14		0	0	4	0	4	0	0	0	4	1	1
645	7045	15_Beverages	(c) Others	30 % Valencia orange juice			40.8	0.2	0	0	5	10	10	9.52562	4	0		6	NA	NA	NA	NA	NA	NA	NA	30		1	6	NE	7	NE	13	0	NE	NE	13		0	0	4	0	4	0	0	0	4	1	1
646	7065	15_Beverages	(c) Others	50 % Grapefruit juice			45.4	0.3	0	0	5	11.1	11	10.5734	4	0.1		4	NA	NA	NA	NA	NA	NA	NA	50		1	7	NE	7	NE	14	0	NE	NE	14		0	0	5	0	5	0	0	0	5	1	1
647	7066	15_Beverages	(c) Others	20 % Grapefruit juice			39.2	0.1	0	0	5	9.7	9.7	9.23985	4	0		2	NA	NA	NA	NA	NA	NA	NA	20		1	6	NE	7	NE	13	0	NE	NE	13		0	0	4	0	4	0	0	0	4	1	1
648	7076	15_Beverages	(c) Others	10 % Shiikuwasha juice	"Shiikuwasha"		47.6	0.1	0	0	5	11.8	11.8	11.2402	4	0		2	NA	NA	NA	NA	NA	NA	NA	10		1	7	NE	8	NE	15	0	NE	NE	15		0	0	5	0	5	0	0	0	5	1	1
649	7058	15_Beverages	(c) Others	20 % Guava juice (nectar)			48.9	0.1	0.1	0	5	12.3	11.5	9.9		0.8		4	4.3	4.4	0	0.1	1.1	0	0	20		1	7	NE	7	NE	14	0	NE	NE	14		0	0	4	0	4	0	0	1	3	1	1
650	7059	15_Beverages	(c) Others	10 % Guava juice			50.1	0.1	0.1	0	5	12.3	12.1	11.7165	4	0.2		7	NA	NA	NA	NA	NA	NA	NA	10		1	8	NE	8	NE	16	0	NE	NE	16		0	0	5	0	5	0	0	0	5	1	1
651	7100	15_Beverages	(c) Others	50 % Pineapple juice			50.5	0.3	0.1	0.01		12.1	12.1	11.526	4	0		1	NA	NA	NA	NA	NA	NA	NA	50		1	8	NE	8	NE	16	0	NE	NE	16		0	0	5	0	5	0	0	0	5	1	1
652	7101	15_Beverages	(c) Others	10 % Pineapple juice			49.6	0	0	0	5	12.4	12.4	11.8118	4	0		1	NA	NA	NA	NA	NA	NA	NA	10		1	7	NE	8	NE	15	0	NE	NE	15		0	0	5	0	5	0	0	0	5	1	1
653	7120	15_Beverages	(c) Others	70 % Grapes juice			52.2	0.2	0	0.01		12.9	12.8	12.288	4	0.1		15	NA	NA	NA	NA	NA	NA	NA	70		1	8	NE	9	NE	17	0	NE	NE	17		0	0	5	0	5	0	0	0	5	1	1
654	7121	15_Beverages	(c) Others	10 % Grapes juice			52.4	0	0	0.01		13.1	13.1	12.4786	4	0		6	NA	NA	NA	NA	NA	NA	NA	10		1	8	NE	9	NE	17	0	NE	NE	17		0	0	5	0	5	0	0	0	5	1	1
655	7137	15_Beverages	(c) Others	30 % Peaches juice (nectar)			47.3	0.2	0.1	0.01		11.6	11.2	11.8		0.4		3	5.3	5	0	1.5	0	0	NA	30		1	7	NE	8	NE	15	0	NE	NE	15		0	0	5	0	5	0	0	0	5	1	1
656	7151	15_Beverages	(c) Others	50 % Apples juice			46.4	0.1	0	0		11.5	11.5	10.9545	4	0		2	NA	NA	NA	NA	NA	NA	NA	50		1	7	NE	8	NE	15	0	NE	NE	15		0	0	5	0	5	0	0	0	5	1	1
657	7152	15_Beverages	(c) Others	30 % Apples juice			45.6	0	0	0		11.4	11.4	10.8592	4	0		8	NA	NA	NA	NA	NA	NA	NA	30		1	7	NE	8	NE	15	0	NE	NE	15		0	0	5	0	5	0	0	0	5	1	1
658	13007	15_Beverages	(c) Others	Milk, coffee flavored			55.6	2.2	2	1.32		7.2	7.2	7.6		0		30	0.9	1.1	0	3.2	0	2.4	NA	0		1	8	NE	5	NE	13	0	NE	NE	13		0	2	3	0	5	0	0	0	5	1	1
659	13008	15_Beverages	(c) Others	Milk, fruit flavored			46.2	1.2	0.2	0.13		9.9	9.9	9.43036	4	0		20	NA	NA	NA	NA	NA	NA	NA	0		1	7	NE	7	NE	14	0	NE	NE	14		0	0	4	0	4	0	0	0	4	1	1
660	16050	15_Beverages	(c) Others	Sweet beverage, made from rice koji	"Ama-zake"		80.1	1.7	0.1	0	5	18.3	17.9	3.5		0.4		60	3.4	0	0	0	0.1	NA	NA	0		1	10	NE	3	NE	13	0	NE	NE	13		0	0	1	0	1	0	0	0	1	1	1
661	16051	15_Beverages	(c) Others	Kombu powder for drink	"Kobu-cha"		185	5.2	0.2	0	5	42	39.2	32.4		2.8		20000	0	0	NA	32.4	NA	0	NA	0		2	2	0	7	30	39	0	0	2	37		2	0	13	30	45	0	0	3	42	4	1
662	16057	15_Beverages	(c) Others	Sports drink			20.4	0	0	0	5	5.1	5.1	4.85806	4	0		31	NA	NA	NA	NA	NA	NA	NA	0		1	3	NE	4	NE	7	0	NE	NE	7		0	0	2	0	2	0	0	0	2	1	1
663	16052	15_Beverages	(c) Others	Fruit flavored and colored drink			51.2	0	0	0	5	12.8	NA	12.1928	4	NA		2	NA	NA	NA	NA	NA	NA	NA	0		1	8	NE	9	NE	17	0	NE	NE	17		0	0	5	0	5	0	0	NA	5	1	1
664	16053	15_Beverages	(c) Others	Cola			46	0.1	0	0	5	11.4	NA	12		NA		2	3.9	3.8	0	4.3	0	0	0	0		1	7	NE	8	NE	15	0	NE	NE	15		0	0	5	0	5	0	0	NA	5	1	1
665	16054	15_Beverages	(c) Others	Clear soft drink			40.8	0	0	0	5	10.2	NA	8.9		NA		4	3.1	5.2	NA	0.6	NA	0	0	0		1	6	NE	6	NE	12	0	NE	NE	12		0	0	4	0	4	0	0	NA	4	1	1
666	16058	15_Beverages	(c) Others	Beer-flavored drink, alcohol free			5.2	0.1	0	0	5	1.2	NA	0	7	NA		3	NA	NA	NA	NA	NA	NA	NA	0		1	1	NE	0	NE	1	0	NE	NE	1		0	0	0	0	0	0	0	NA	0	1	1
667	16055	15_Beverages	(c) Others	Roasted barley tea, infusion	"Mugi-cha"		1.2	0	0	0	5	0.3	NA	0	7	NA		1	NA	NA	NA	NA	NA	NA	NA	0		1	1	NE	0	NE	1	0	NE	NE	1		0	0	0	0	0	0	0	NA	0	1	1
668	16061	15_Beverages	(c) Others	Vietnamese balm tea, infusion	"Naginatakouju-cha"		0	0	0	0	5	0	NA	0	7	NA		0	NA	NA	NA	NA	NA	NA	NA	0		1	1	NE	0	NE	1	0	NE	NE	1		0	0	0	0	0	0	0	NA	0	1	1
NA: not available; NE: not eligible
a) Item number in the Standard Tables of Food Composition in Japan - 2020 - (Eighth Revised Edition)
b) Category and subcategory in our previous report for the category-specific (threshold setting) nutrient profile model (Ishimi Y et al., The Japanese Journal of Nutrition and Dietetics, 80, 79-95 (2022), https://doi.org/10.5264/eiyogakuzashi.80.79)
c) Words enclosed in "quotes" are the Japanese names.
d) Energy was calculated individually using the following formula: energy (kcal/100 g) = 4 × protein (g/100 g) + 9 × fat (g/100 g) + 4 × available carbohydrate (g/100 g) + 2 × dietary fiber (g/100 g).
e) Protein is derived from "PROT-" in the Standard Tables of Food Composition in Japan - 2020 - (Eighth Revised Edition).
f) Fat is derived from "FAT-" in the Standard Tables of Food Composition in Japan - 2020 - (Eighth Revised Edition).
g) Saturated fat is derived from "FASAT" in the Standard Tables of Food Composition in Japan - 2020 - (Eighth Revised Edition) - Fatty acid -.
h) Missing values in the Standard Tables of Food Composition in Japan were imputed by the following methods:
	1 = imputed from the value of a similar food;
	2 = imputed from the saturated fat/fat ratio of similar foods;
	3 = imputed from the total sugars/available carbohydrate ratio of of similar foods;
	4 = imputed from the total sugars/carbohydrate ratio of similar foods;
	5 = imputed with 0 due to a low concentration of fat (≤ 0.6 g/100 g);
	6 = imputed with 0 due to a low concentration of available carbohydrate (≤ 2.1 g/100 g);
	7 = imputed with 0 due to a low concentration of carbohydrate (≤ 2.1 g/100 g).
i) Carbohydrate fat is derived from "CHOCDF-" in the Standard Tables of Food Composition in Japan - 2020 - (Eighth Revised Edition) - Fatty Acid -.
j) Available carbohydrate was calculated individually using the following formula: Available carbohydrate (g/100 g) = carbohydrate (g/100 g) - dietary fiber (g/100 g).
k) Total sugars were calculated individually using the following formula: Total sugars (g/100 g) = glucose (g/100 g) + fructose (g/100 g) + galactose (g/100 g) + sucrose (g/100 g) + maltose (g/100 g) + lactose (g/100 g) + trehalose (g/100 g).
l) Dietary fiber is derived from "FIB-" in the Standard Tables of Food Composition in Japan - 2020 - (Eighth Revised Edition).
m) Sodium and salt equivalent are derived from the Standard Tables of Food Composition in Japan - 2020 - (Eighth Revised Edition).
n) Each sugar is derived from the Standard Tables of Food Composition in Japan - 2020 - (Eighth Revised Edition) - Available Carbohydrates, Polyols, Dietary Fiber and Organic Acids -.
o) fvnl (fruits, vegetables, nuts and legumes including coconut, spices, herbs, fungi, seeds and algae) was imputed empirically (Table S3) due to the lack of data in the Standard Tables of Food Composition in Japan.
p) Category in the HSR system (version 8)
q) Category in the NPM-PFJ (1.0)
r) Food items, which were classified into different clusters but perceived as similar by consumers and thus subject to comparison, were regrouped based on the criterion of unifying them into the cluster with the highest frequency of similar foods.
[truncated: 2 more columns]

## Sheet: Table S2
Table S2. Basis for calculating the numerical tables of points for the NPM-PFJ (1.0).
Table S1-A. Energy (kcal/100 g).
points	HSR		NPM-PFJ (1.0)
0	≤	80	≤	83
1	>	80	>	83
2	>	160	>	166
3	>	240	>	249
4	>	320	>	332
5	>	400	>	415
6	>	480	>	498
7	>	560	>	581
8	>	641	>	664
9	>	721	>	747
10	>	801	>	830
11	>	881	>	913
Score band started at 3.75% of 2200 kcal (NRVs (Japan, 2015)) and extended linearly (2-11 points).
Table S1-B. Saturated fat (g/100 g).
points	HSR		NPM-PFJ (1.0) (extended linearly)		Weight (%)	NPM-PFJ (1.0) (adjusted)
0	≤	1	≤	0.6	-	-	-
1	>	1	>	0.6	-	-	-
2	>	2	>	1.2	-	-	-
3	>	3	>	1.8	-	-	-
4	>	4	>	2.4	-	-	-
5	>	5	>	3	-	-	-
6	>	6	>	3.6	-	-	-
7	>	7	>	4.2	-	-	-
8	>	8	>	4.8	-	-	-
9	>	9	>	5.4	-	-	-
10	>	10	>	6	-	-	-
11	>	11.2	>	6.6	95	>	6.8
12	>	12.5	>	7.2	90	>	7.7
13	>	13.9	>	7.8	85	>	8.7
14	>	15.5	>	8.4	80	>	9.8
15	>	17.3	>	9	75	>	11.1
16	>	19.3	>	9.6	70	>	12.5
17	>	21.6	>	10.2	65	>	14.2
18	>	24.1	>	10.8	60	>	16.1
19	>	26.9	>	11.4	55	>	18.4
20	>	30	>	12	50	>	21
21	>	33.5	>	12.6	45	>	24.1
22	>	37.4	>	13.2	40	>	27.7
23	>	41.7	>	13.8	35	>	31.9
24	>	46.6	>	14.4	30	>	36.9
25	>	52	>	15	25	>	42.8
26	>	58	>	15.6	20	>	49.5
27	>	64.7	>	16.2	15	>	57.4
28	>	72.3	>	16.8	10	>	66.8
29	>	80.6	>	17.4	5	>	77.4
30	>	90	>	18	0	>	90
Score band started at 7% of food energy (DRIs, Japan, 2020) and extended linearly (2-10 points) and adjusted (11-30 points, weighted average with the HSR value).
Formula for the weighted average is as follows: NPM-PFJ (1.0) (adjusted) = NPM-PFJ (1.0) (extended linearly) × weight/100 + HSR × (100 - weight)/100.
Table S1-C. Total sugars (g/100 g).
points	HSR		NPM-PFJ (1.0) (extended linearly)		Weight (%)	NPM-PFJ (1.0) (adjusted)
0	≤	5	≤	2.1	-	-	-
1	>	5	>	2.1	-	-	-
2	>	8.9	>	4.2	-	-	-
3	>	12.8	>	6.3	-	-	-
4	>	16.8	>	8.4	-	-	-
5	>	20.7	>	10.5	-	-	-
6	>	24.6	>	12.6	-	-	-
7	>	28.5	>	14.7	-	-	-
8	>	32.4	>	16.8	-	-	-
9	>	36.3	>	18.9	-	-	-
10	>	40.3	>	21	-	-	-
11	>	44.2	>	23.1	93	>	24.6
12	>	48.1	>	25.2	87	>	28.2
13	>	52	>	27.3	80	>	32.2
14	>	55.9	>	29.4	73	>	36.6
15	>	59.8	>	31.5	67	>	40.8
16	>	63.8	>	33.6	60	>	45.7
17	>	67.7	>	35.7	53	>	50.7
18	>	71.6	>	37.8	47	>	55.7
19	>	75.5	>	39.9	40	>	61.3
20	>	79.4	>	42	33	>	67.1
21	>	83.3	>	44.1	27	>	72.7
22	>	87.3	>	46.2	20	>	79.1
23	>	91.2	>	48.3	13	>	85.6
24	>	95.1	>	50.4	7	>	92
25	>	99	>	52.5	0	>	99
Score band started at 10% of food energy (recommendation, WHO, 2015) and extended linearly (2-10 points) and adjusted (11-25 points, weighted average with the HSR value).
Formula for the weighted average is as follows: NPM-PFJ (1.0) (adjusted) = NPM-PFJ (1.0) (extended linearly) × weight/100 + HSR × (100 - weight)/100.
Table S1-D. Sodium (mg/100 g).
points	HSR		NPM-PFJ (1.0)
0	≤	90	≤	103
1	>	90	>	103
2	>	180	>	206
3	>	270	>	309
4	>	360	>	412
5	>	450	>	515
6	>	540	>	618
7	>	630	>	721
8	>	720	>	824
9	>	810	>	927
10	>	900	>	1030
11	>	990	>	1133
12	>	1080	>	1236
13	>	1170	>	1339
14	>	1260	>	1442
15	>	1350	>	1545
16	>	1440	>	1648
17	>	1530	>	1751
18	>	1620	>	1854
19	>	1710	>	1957
20	>	1800	>	2060
21	>	1890	>	2163
22	>	1980	>	2266
23	>	2070	>	2369
24	>	2160	>	2472
25	>	2250	>	2575
26	>	2340	>	2678
27	>	2430	>	2781
28	>	2520	>	2884
29	>	2610	>	2987
30	>	2700	>	3090
Score band started at 3.75% of 2756 mg (7 g NaCl, the Health Japan 21 (third term), 2023) and extended linearly (2-30 points).
Table S1-E. fvnl (% concentrated fruits or vegetables)
points	HSR		NPM-PFJ (1.0)
0	<	25	<	25
1	≥	25	≥	25
2	≥	43	≥	43
3	≥	52	≥	52
4	≥	63	≥	63
5	≥	67	≥	67
6	≥	80	≥	80
7	≥	90	≥	90
8	=	100	=	100
No change.
Table S1-F. fvnl (% non-concentrated fvnl)
points	HSR		NPM-PFJ (1.0)
0	<	40	<	40
1	≥	40	≥	40
2	≥	60	≥	60
3	≥	67	≥	67
4	≥	75	≥	75
5	≥	80	≥	80
6	≥	90	≥	90
7	≥	95	≥	95
8	=	100	=	100
No change.
Table S1-G. Protein (g/100 g).
points	HSR		NPM-PFJ (1.0) (extended linearly)		Weight (%)	NPM-PFJ (1.0) (adjusted)
0	≤	1.6	≤	3	-	-	-
1	>	1.6	>	3	-	-	-
2	>	3.2	>	6	93	>	5.8
3	>	4.8	>	9	86	>	8.4
4	>	6.4	>	12	79	>	10.8
5	>	8	>	15	71	>	13
6	>	9.6	>	18	64	>	15
7	>	11.6	>	21	57	>	17
8	>	13.9	>	24	50	>	19
9	>	16.7	>	27	43	>	21.1
10	>	20	>	30	36	>	23.6
11	>	24	>	33	29	>	26.6
12	>	28.9	>	36	21	>	30.4
13	>	34.7	>	39	14	>	35.3
14	>	41.6	>	42	7	>	41.6
15	>	50	>	45	0	>	50
Score band started at 3.75% of 81 g (NRVs (Japan, 2015)) and adjusted (2-15 points, weighted average with the HSR value).
Formula for the weighted average is as follows: NPM-PFJ (1.0) (adjusted) = NPM-PFJ (1.0) (extended linearly) × weight/100 + HSR × (100 - weight)/100.
Table S1-H. Dietary fiber (g/100 g).
points	HSR		NPM-PFJ (1.0) (extended linearly)		Weight (%)	NPM-PFJ (1.0) (adjusted)
0	≤	0.9	≤	0.7	-	-	-
1	>	0.9	>	0.7	-	-	-
2	>	1.9	>	1.4	-	-	-
3	>	2.8	>	2.1	-	-	-
4	>	3.7	>	2.8	-	-	-
5	>	4.7	>	3.5	-	-	-
6	>	5.4	>	4.2	90	>	4.3
7	>	6.3	>	4.9	80	>	5.2
8	>	7.3	>	5.6	70	>	6.1
9	>	8.4	>	6.3	60	>	7.1
10	>	9.7	>	7	50	>	8.4
11	>	11.2	>	7.7	40	>	9.8
12	>	13	>	8.4	30	>	11.6
13	>	15	>	9.1	20	>	13.8
14	>	17.3	>	9.8	10	>	16.6
15	>	20	>	10.5	0	>	20
Score band started at 3.75% of 19 g (NRVs (Japan, 2015)) and extended linearly (2-5 points) and adjusted (6-15 points, weighted average with the HSR value).
Formula for the weighted average is as follows: NPM-PFJ (1.0) (adjusted) = NPM-PFJ (1.0) (extended linearly) × weight/100 + HSR × (100 - weight)/100.

## Sheet: Table S3
Table S3. Distribution of the final scores for the NPM-PFJ (1.0).
	Percentiles
Category	Minimum 0th	10th	20th	30th	40th	Median 50th	60th	70th	80th	90th	Maximum 100th
1	-7	-2	0	1	2	3	4	5	5	7	42
2	-21	-16	-13	-8	-6	-5	-4	-3	-1	10	21
3	-4	6	10	15	17	20	22	25	29	32	45
4	-12	-4	-2	1	4	14	16	18	23	29	40
5	-27	-12	-11	-9	-7	-6	-4	-2	-2	0	7
6	-7	0	5	8	11	13	15	18	20	22	36

## Sheet: Table S4
Table S4. Basis for identify non-condensed (%) of fvnl.
Category a)	Subcategory a)	Non-concentrated fvnl, %	Rationale
01_Processed rice products	(a) Water ≥ 20 %	0
01_Processed rice products	(b) Water < 20 %	0
02_Processed wheat and other grain products	(a) Breads	0	For example, raisin bread may contain fvnl as dried grapes. In general, the amount of fvnl in bread is considered to be small and uniformly assumed to be zero.
02_Processed wheat and other grain products	(b) Noodles (uncooked/boiled), Water ≥ 20 %	0
02_Processed wheat and other grain products	(c) Noodles (dried), Water < 20 %	0
02_Processed wheat and other grain products	(d) Processed corn products	0
03_Processed potato/starch products	(a) Processed potato/sweet potato products	95	The fvnl contents in the processed potato/sweet potato products assumed to be 95 %, considering that the fat content of French fries (fried raw) is ca. 5 g/100 g.
03_Processed potato/starch products	(b) Processed other potato products	95	The same fvnl contents as processed potato/sweet potato products were assumed.
04_Processed soybean products	(a) Solid-form soybean products	75	In this subcategory, there should be large differences in fvnl contents among foods. For example, the fvnl content of roasted soybeans is 100 %, whereas the fvnl content of boiled soybeans is ca. 50 %, considering its change in weight during cooking. Given the difficulty of determining an appropriate fvnl value for each, a uniform value of 75% was utilized as a proxy.
04_Processed soybean products	(b) Liquid-form soybean products	6	In accordance with the Japanese Agricultural Standards (JAS), which specifies the solids content of soy milk as 4-8%, the median value of 6% was utilized.
05_Processed seed products	NA	95	The fvnl contents in the processed seed products assumed to be 95 %, considering that the salt contents are ca. 1 g/100 g.
06_Processed vegetables	(a) Canned or frozen vegetables	100
06_Processed vegetables	(b) vegetable juices (100 %)	100
06_Processed vegetables	(c) Pickles	95	In this subcategory, there should be considerable differences in fvnl contents among food items, considering salt contents vary from 0.9 to 19.3 g/100 g. The fvnl contents of this subcategory assumed to be 95 %, considering that the median value of salt is ca. 3 g/100 g.
07_Processed fruits	(a) Canned or frozen fruits	100
07_Processed fruits	(b) Dried fruits	100
07_Processed fruits	(c) Jams	57	The fvnl contents in the jam products assumed to be 57 %, considering the information from a certain manufacturer's website, which stated that a strawberry jam can be made from 800 g of strawberries, 600 g of sugar, and 3 tablespoons of lemon juice.
07_Processed fruits	(d) Fruits juices (100 %)	100
08_Processed mushrooms	NA	95	The same fvnl contents as pickles were assumed.
09_Processed algae	NA	95	The same fvnl contents as pickles were assumed.
10_Processed fish/mollusks/crustaceans products	(a) Dried products	0
10_Processed fish/mollusks/crustaceans products	(b) Canned products	0
10_Processed fish/mollusks/crustaceans products	(c) Salted/simmered/pickled products	0
10_Processed fish/mollusks/crustaceans products	(d) Paste products	0
11_Processed meat products (beef/pork/chicken)	NA	0
12_Processed egg products	NA	0
13_Milk and milk products	(a) Cheeses and milk powders	0
13_Milk and milk products	(b) Milks and dairy products	0
13_Milk and milk products	(c) Yogurt	0
13_Milk and milk products	(d) Ice creams	0
13_Milk and milk products	(e) Creams	0
14_Confectionaries	(a) Japanese confectioneries (unbaked)	0	Some products in this subcategory may contain fvnl. In general, the amount of fvnl in confectioneries is considered to be small and uniformly assumed to be zero.
14_Confectionaries	(b) Japanese confectioneries (baked)	0	Some products in this subcategory may contain fvnl. In general, the amount of fvnl in confectioneries is considered to be small and uniformly assumed to be zero.
14_Confectionaries	(c) Western confectioneries (unbaked)	0	Some products in this subcategory may contain fvnl. In general, the amount of fvnl in confectioneries is considered to be small and uniformly assumed to be zero.
14_Confectionaries	(d) Western confectioneries (baked)	0	Some products in this subcategory may contain fvnl. In general, the amount of fvnl in confectioneries is considered to be small and uniformly assumed to be zero.
14_Confectionaries	(e) Candies	0
14_Confectionaries	(f) Pastries	0	Some products in this subcategory may contain fvnl. In general, the amount of fvnl in pastries is considered to be small and uniformly assumed to be zero.
15_Beverages	(a) Teas	0
15_Beverages	(b) Coffee/cocoa	0
15_Beverages	(c) Others	0
a) Category and subcategory in our previous report for the category-specific (threshold setting) nutrient profile model (Ishimi Y et al., The Japanese Journal of Nutrition and Dietetics, 80, 79-95 (2022), https://doi.org/10.5264/eiyogakuzashi.80.79)
